# Supplementary material for: Intergenic disease-associated regions are abundant in novel transcripts
Source: Genome Biol. 2017 Dec 28;18:241. doi: 10.1186/s13059-017-1363-3 (PMC5747244; doi:10.1186/s13059-017-1363-3)
Supplement: Supplementary file 1 — Supplementary Tables S1 to S3 provide genomic regions and annotation for captured regions and transcripts. Tables S4 and S4 provide information on PCR validation and independent functional validation, respectively. Tables S6 and S7 provide genomic information on captured regions and transcripts specific for melanoma. Table S8 provides information on used samples. (XLS 18124 kb) [file 13059_2017_1363_MOESM1_ESM.xls]

## Sheet: S1A.captured_regions.txt
Chromosome	Start	End	Width	SNPs	Minimal p-value	Disease/Trait	SNP(p-value,Pubmed ID)
chr1	4295141	4378141	83001	rs966321	8e-06	Factor VII	rs966321 (8e-06,17903294)
chr1	5101141	5322141	221001	rs7513590	5e-06	Anthropometric traits	rs7513590 (5e-06,19260139)
chr1	22649695	22739695	90001	rs111724808;rs34920465;rs12568930;rs6426749;rs7524102;rs6696981	7e-57	PR interval in Tripanosoma cruzi seropositivity;Bone mineral density;Inflammatory bowel disease;Dupuytren's disease;Ulcerative colitis;Bone mineral density (hip);Bone mineral density (spine)	rs111724808 (4e-07,24324551);rs34920465 (3e-13,24249740);rs34920465 (3e-08,24249740);rs12568930 (1e-17,23128233);rs6426749 (7e-57,22504420);rs7524102 (3e-09,21732829);rs7524102 (9e-07,21533022);rs7524102 (1e-06,21533022);rs7524102 (2e-13,21297633);rs7524102 (3e-07,19915572);rs6426749 (9e-08,19801982);rs7524102 (3e-10,19801982);rs7524102 (1e-16,19079262);rs6696981 (2e-08,19079262);rs7524102 (5e-16…
chr1	30564414	30690414	126001	rs910696;rs2180233	3e-06	Smoking behavior;Attention deficit hyperactivity disorder and conduct disorder	rs910696 (3e-06,19247474);rs2180233 (9e-06,18951430)
chr1	55790980	56416980	626001	rs10443215;rs1165472;rs1998013;rs6684428;rs72669744;rs10888935	1e-19	Adverse response to chemotherapy in breast cancer (alopecia) (docetaxel);Paclitaxel-induced neuropathy;Metabolite levels;Airflow obstruction ;Lipid metabolism phenotypes;Inflammatory biomarkers	rs10443215 (9e-06,24025145);rs1165472 (4e-06,23776197);rs1998013 (5e-13,22916037);rs6684428 (5e-07,22837378);rs72669744 (1e-19,22286219);rs10888935 (7e-07,22228203)
chr1	60949605	61137980	188376	rs12565755;rs2989476;rs472913	5e-08	Response to tocilizumab in rheumatoid arthritis;Bipolar disorder	rs12565755 (5e-08,22491018);rs2989476 (3e-06,21738484);rs2989476 (2e-06,21254220);rs472913 (2e-07,19416921)
chr1	67734481	67764597	30117	rs1495965;rs924080	2e-11	Behcet's disease	rs1495965 (2e-11,20622879);rs924080 (7e-09,20622878)
chr1	69381413	69731413	350001	rs4147141;rs4650135	5e-06	Attention deficit hyperactivity disorder;Inattentive symptoms	rs4147141 (6e-06,18821565);rs4147141 (8e-06,18821565);rs4650135 (5e-06,18821565)
chr1	79186202	79264980	78779	rs4650608;rs1937020;rs10873998;rs12730292	8e-09	Schizophrenia or bipolar disorder;Anorexia nervosa;Autism spectrum disorder, attention deficit-hyperactivity disorder, bipolar disorder, major depressive disorder, and schizophrenia (combined);Bipolar disorder	rs4650608 (8e-09,24280982);rs1937020 (4e-06,23568457);rs10873998 (4e-06,23453885);rs4650608 (1e-06,23453885);rs4650608 (8e-09,22182935);rs12730292 (5e-06,21926972)
chr1	80176413	80390413	214001	rs12024204	6e-06	Endometriosis	rs12024204 (6e-06,21151130)
chr1	83234413	83595413	361001	rs12742923;rs11163585	8e-07	HIV-associated dementia ;Response to antipsychotic treatment	rs12742923 (8e-07,22628157);rs11163585 (9e-07,20195266)
chr1	88595413	88928413	333001	rs10923038;rs12032672;rs2179965	4e-07	Serum protein levels (sST2);Periodontal microbiota;Cognitive test performance	rs10923038 (4e-07,23999434);rs12032672 (1e-06,22699663);rs2179965 (1e-06,17903297)
chr1	92036362	92100980	64619	rs1192415	3e-28	Optic disc parameters;Optic nerve measurement (disc area)	rs1192415 (8e-17,21307088);rs1192415 (3e-28,20548946);rs1192415 (3e-07,20395239)
chr1	95020980	95076980	56001	rs1146509;rs2022309;rs7542900;rs12029080	6e-52	QRS duration in Tripanosoma cruzi seropositivity;End-stage coagulation;Type 2 diabetes;D-dimer levels	rs1146509 (6e-06,24324551);rs2022309 (4e-08,23381943);rs7542900 (6e-06,22238593);rs12029080 (6e-52,21502573)
chr1	106966959	107434959	468001	rs12097821;rs12726652	6e-10	Non-obstructive azoospermia;Response to antipsychotic treatment in schizophrenia (working memory)	rs12097821 (6e-10,22197933);rs12726652 (5e-07,21107309)
chr1	110331959	110439959	108001	rs6537883;rs333960;rs10494112;rs484959	7e-35	Sensory disturbances after bilateral sagittal split ramus osteotomy;Obesity-related traits;Paget's disease	rs6537883 (3e-06,23834954);rs333960 (2e-07,23251661);rs10494112 (7e-35,21623375);rs484959 (5e-24,20436471)
chr1	118749478	118987959	238482	rs2474937;rs7534091;rs7527203;rs9428104;rs17038182;rs12735613	6e-23	Congenital heart malformation;Height;Obesity-related traits	rs2474937 (8e-10,23708190);rs7534091 (2e-16,23563607);rs7527203 (2e-06,23251661);rs9428104 (6e-23,20881960);rs17038182 (5e-07,19396169);rs12735613 (4e-11,18391952)
chr1	154795928	154819358	23431	rs6666258;rs13376333	2e-21	Atrial fibrillation	rs6666258 (2e-14,22544366);rs13376333 (2e-21,20173747)
chr1	156867928	156871928	4001	rs12566888	5e-19	Platelet aggregation	rs12566888 (4e-16,20526338);rs12566888 (5e-19,20526338)
chr1	162128343	162252869	124527	rs4657175;rs12029454;rs4657178	3e-45	QT interval	rs4657175 (1e-09,22726844);rs12029454 (3e-45,19305408);rs4657178 (7e-33,19305409)
chr1	168602861	168624343	21483	rs1412337	2e-09	Morbidity-free survival	rs1412337 (2e-09,17903295)
chr1	172801344	172936344	135001	rs9286879;rs7517810;rs12035082	6e-22	Crohn's disease	rs9286879 (6e-22,23128233);rs7517810 (2e-15,21102463);rs9286879 (2e-09,18587394);rs12035082 (2e-07,17554261)
chr1	191428344	191759597	331254	rs10801047	3e-08	Crohn's disease	rs10801047 (3e-08,17554261)
chr1	218812606	218862606	50001	rs993925	1e-08	Pulmonary function	rs993925 (1e-08,21946350)
chr1	219622595	219798631	176037	rs994767;rs2820443;rs2820464;rs1417066;rs2785980;rs11118316;rs12022722;rs3001032;rs2791553;rs11118346;rs2605100	7e-16	Axial length;Sexual dimorphism in anthropometric traits;Waist-hip ratio;Osteoarthritis;Fasting insulin-related traits (interaction with BMI);Visceral adipose tissue/subcutaneous adipose tissue ratio;Adiponectin levels;Height;Adiposity	rs994767 (1e-11,24144296);rs2820443 (7e-16,23754948);rs2820464 (7e-09,23563607);rs1417066 (1e-06,22763110);rs2785980 (2e-08,22581228);rs11118316 (3e-09,22589738);rs12022722 (2e-06,22589738);rs3001032 (4e-08,22479202);rs2791553 (5e-07,22479202);rs11118346 (2e-12,20881960);rs2605100 (3e-08,19557161)
chr1	222010865	222073606	62742	rs6691170	1e-09	Colorectal cancer	rs6691170 (1e-09,20972440)
chr1	222075606	222281874	206269	rs10863681;rs6687758;rs873549	6e-23	Metabolite levels (HVA-5-HIAA Factor score);Progressive supranuclear palsy;Colorectal cancer;Keloid	rs10863681 (6e-06,23319000);rs6687758 (6e-08,21685912);rs6687758 (2e-09,20972440);rs873549 (6e-23,20711176)
chr1	228943743	229034643	90901	rs11585386;rs801112;rs801114	6e-12	Aging;Endometriosis;Basal cell carcinoma	rs11585386 (5e-06,22773346);rs801112 (5e-06,20844546);rs801114 (6e-12,18849993)
chr1	234840802	234880266	39465	rs514230	5e-14	Cholesterol, total;LDL cholesterol	rs514230 (5e-14,24097068);rs514230 (9e-12,24097068);rs514230 (5e-14,20686565);rs514230 (9e-12,20686565)
chr2	596001	656001	60001	rs939583;rs12463617;rs2903492;rs6711012;rs10189761;rs2947411;rs2867125;rs11127485;rs7561317;rs6548238	3e-49	Body mass index;Obesity;Obesity (early onset extreme);Menarche (age at onset);Weight	rs939583 (1e-07,24064335);rs12463617 (3e-17,23669352);rs2903492 (6e-15,23563607);rs6711012 (3e-40,23563607);rs10189761 (6e-24,23563607);rs6711012 (6e-35,23563607);rs12463617 (2e-13,23563609);rs2947411 (2e-08,21102462);rs2867125 (3e-49,20935630);rs11127485 (2e-07,20421936);rs7561317 (4e-17,19079260);rs7561317 (2e-18,19079260);rs6548238 (1e-18,19079261)
chr2	9875550	9940550	65001	rs2357266	4e-06	Self-rated health	rs2357266 (4e-06,20707712)
chr2	12604550	12706550	102001	rs1534422	2e-06	Type 1 diabetes	rs1534422 (2e-06,19430480)
chr2	18202520	18268520	66001	rs4075511;rs16984239	2e-06	Temperament (bipolar disorder);Amyotrophic lateral sclerosis	rs4075511 (3e-06,22365631);rs16984239 (2e-06,17362836)
chr2	18492520	18550520	58001	rs7580332	9e-06	Amyotrophic lateral sclerosis	rs7580332 (9e-06,18084291)
chr2	22606496	22903496	297001	rs13015955;rs17043947	2e-07	Coronary heart disease;Self-rated health	rs13015955 (4e-07,21347282);rs17043947 (2e-07,20707712)
chr2	23355496	23504496	149001	rs1449984	7e-06	Depression (quantitative trait)	rs1449984 (7e-06,20800221)
chr2	24687497	24745497	58001	rs2165738	4e-06	Type 1 diabetes	rs2165738 (4e-06,18978792)
chr2	34393497	34555497	162001	rs6733379	4e-06	Attention deficit hyperactivity disorder and conduct disorder	rs6733379 (4e-06,18951430)
chr2	35318497	35668497	350001	rs13402855;rs6750486	2e-06	Metabolite levels (5-HIAA);Conduct disorder (symptom count)	rs13402855 (2e-06,23319000);rs6750486 (6e-06,20585324)
chr2	37735497	37877497	142001	rs4352210	2e-06	RR interval (heart rate)	rs4352210 (2e-06,20031603)
chr2	41900497	42018497	118001	rs719593	5e-06	Conduct disorder (interaction)	rs719593 (5e-06,18846501)
chr2	43321224	43361388	40165	rs6718520;rs12466022	6e-10	Multiple sclerosis	rs6718520 (3e-08,22190364);rs12466022 (6e-10,21833088)
chr2	46342350	46371213	28864	rs13008603;rs4953318;rs10495928;rs10168349	3e-19	Red blood cell traits;Hematological and biochemical traits;Red blood cell count;Hematocrit;Hemoglobin	rs13008603 (4e-09,23446634);rs4953318 (3e-19,23222517);rs10495928 (5e-06,20139978);rs10168349 (5e-07,20139978);rs10495928 (4e-08,20139978);rs10168349 (4e-15,19862010);rs10495928 (7e-13,19862010)
chr2	49906497	49966497	60001	rs17039212	9e-06	Systemic lupus erythematosus	rs17039212 (9e-06,19165918)
chr2	52996497	53282497	286001	rs1160297;rs2357013	1e-06	Hemostatic factors and hematological phenotypes	rs1160297 (1e-06,17903294);rs2357013 (6e-06,17903294)
chr2	58904497	59098497	194001	rs6719884;rs17552189	3e-06	Myasthenia gravis ;Cannabis dependence	rs6719884 (3e-06,23055271);rs17552189 (4e-06,21668797)
chr2	59272350	59339350	67001	rs887912;rs991964	2e-12	Obesity;Uterine fibroids;Body mass index	rs887912 (1e-10,23563607);rs887912 (6e-09,23563607);rs991964 (9e-06,21460842);rs887912 (2e-12,20935630)
chr2	60412497	60591497	179001	rs359268;rs6545803;rs243021;rs10202231	3e-15	Hypersomnia (HLA-DQB1*06:02 negative);Nevirapine-induced rash;Type 2 diabetes;Response to antipsychotic treatment	rs359268 (1e-06,23646285);rs6545803 (6e-06,21810746);rs243021 (3e-15,20581827);rs10202231 (7e-07,20195266)
chr2	62543497	62608497	65001	rs10865331	7e-34	Crohn's disease;Ankylosing spondylitis	rs10865331 (1e-09,23128233);rs10865331 (7e-34,21743469);rs10865331 (2e-19,20062062)
chr2	62702350	62723473	21124	rs6545946	7e-09	Crohn's disease	rs6545946 (7e-09,22412388)
chr2	68030350	68145497	115148	rs6747972	9e-11	Restless legs syndrome	rs6747972 (9e-11,21779176)
chr2	77980493	78095493	115001	rs7595103	7e-06	Attention deficit hyperactivity disorder and conduct disorder	rs7595103 (7e-06,18951430)
chr2	79613493	79784493	171001	rs2100290;rs399885;rs7570469	5e-07	Alcohol consumption;Response to antipsychotic treatment	rs2100290 (2e-06,23942779);rs399885 (5e-07,20195266);rs7570469 (6e-07,20195266)
chr2	81525490	82266490	741001	rs6736587;rs12615721;rs12052359;rs10496265;rs10496262	1e-08	Orthostatic hypotension;Pulmonary function decline;Bilirubin levels;Aging traits	rs6736587 (5e-08,24124408);rs12615721 (8e-06,22424883);rs12052359 (7e-06,22085899);rs10496265 (1e-08,17903295);rs10496262 (3e-07,17903295)
chr2	83002490	83543490	541001	rs17022444	1e-10	Response to antipsychotic therapy (extrapyramidal side effects)	rs17022444 (1e-10,19875103)
chr2	84004490	84382490	378001	rs13398848;rs1534238;rs1447537	1e-06	Conduct disorder;Conduct disorder (symptom count);Response to antipsychotic treatment;RR interval (heart rate)	rs13398848 (5e-06,20585324);rs13398848 (1e-06,20585324);rs1534238 (3e-06,20195266);rs1447537 (4e-06,20031603)
chr2	109626483	109650483	24001	rs4676049	4e-08	Alzheimer's disease (late onset)	rs4676049 (4e-08,20885792)
chr2	119013360	119208103	194744	rs1878526	1e-10	Bone mineral density	rs1878526 (1e-10,22504420)
chr2	119817531	119875531	58001	rs17189298	3e-07	Cerebrospinal T-tau levels	rs17189298 (3e-07,20932310)
chr2	123554531	123771531	217001	rs17367118	9e-06	Attention deficit hyperactivity disorder	rs17367118 (9e-06,18821565)
chr2	137279531	137430531	151001	rs934299	9e-06	Cognitive test performance	rs934299 (9e-06,17903297)
chr2	146089531	146462531	373001	rs13407123;rs10445672;rs10427255	1e-11	Attention deficit hyperactivity disorder (inattention symptoms);Obesity-related traits;Common traits (Other)	rs13407123 (8e-06,23527680);rs10445672 (8e-06,23251661);rs10427255 (1e-11,20585627)
chr2	147205531	147643531	438001	rs10928302	8e-06	HIV-1 control	rs10928302 (8e-06,20041166)
chr2	151005755	151153755	148001	rs6716455	7e-07	Alcoholism (alcohol dependence factor score);Alcoholism (alcohol use disorder factor score)	rs6716455 (9e-06,21529783);rs6716455 (7e-07,21529783)
chr2	156882755	157178493	295739	rs17188434;rs16839962;rs1918172	1e-09	Menarche (age at onset);Response to statin therapy;Attention deficit hyperactivity disorder	rs17188434 (1e-09,21102462);rs16839962 (9e-06,20339536);rs1918172 (5e-06,18821565)
chr2	164720198	165134494	414297	rs13002573;rs1446468;rs16849225	6e-12	Blood pressure	rs13002573 (2e-08,21909110);rs1446468 (6e-12,21909110);rs16849225 (4e-11,21572416)
chr2	176213755	176517755	304001	rs4972755;rs2461751	3e-06	Bipolar disorder and major depressive disorder (combined);Electrocardiographic conduction measures	rs4972755 (3e-06,20351715);rs2461751 (8e-06,19389651)
chr2	177761755	177956755	195001	rs1529093	2e-06	Non-alcoholic fatty liver disease histology (other)	rs1529093 (2e-06,20708005)
chr2	180564495	180568495	4001	rs16866933	6e-14	Sudden cardiac arrest	rs16866933 (6e-14,21658281)
chr2	181430756	181634756	204001	rs918959	2e-06	Systemic lupus erythematosus	rs918959 (2e-06,21408207)
chr2	181969930	182139107	169178	rs13010713;rs1018326	5e-11	Celiac disease;Ankylosing spondylitis	rs13010713 (5e-11,20190752);rs1018326 (2e-06,20062062)
chr2	193231756	193447756	216001	rs1385351	4e-06	HIV-1 control	rs1385351 (4e-06,20041166)
chr2	193740495	194753495	1013001	rs17662626;rs10174573	5e-08	Autism spectrum disorder, attention deficit-hyperactivity disorder, bipolar disorder, major depressive disorder, and schizophrenia (combined);Major depressive disorder;Schizophrenia	rs17662626 (5e-08,23453885);rs10174573 (2e-06,23377640);rs17662626 (5e-08,21926974)
chr2	194869756	195238756	369001	rs2176528	4e-06	Bipolar disorder	rs2176528 (4e-06,21926972)
chr2	199606495	199659495	53001	rs12617311	6e-13	Menarche (age at onset)	rs12617311 (6e-13,21102462)
chr2	213799495	213853254	53760	rs12619285	5e-10	Eosinophil counts	rs12619285 (5e-10,19198610)
chr2	217853495	217973756	120262	rs10932688;rs13387042;rs4491709;rs6435957	2e-57	Primary tooth development (number of teeth);Breast cancer;Permanent tooth development	rs10932688 (3e-08,23704328);rs13387042 (2e-57,23535729);rs4491709 (2e-14,21931568);rs13387042 (2e-10,21263130);rs13387042 (9e-06,20872241);rs13387042 (2e-10,20453838);rs6435957 (4e-07,20195514);rs13387042 (2e-08,19330030);rs13387042 (1e-13,17529974)
chr2	218098756	218271756	173001	rs6759952;rs2553026	6e-10	Thyroid cancer;Height	rs6759952 (6e-10,23894154);rs2553026 (6e-08,21998595)
chr2	221805757	221928757	123001	rs10498091	6e-06	Echocardiographic traits	rs10498091 (6e-06,17903301)
chr2	226230757	226244757	14001	rs1517484	5e-07	Attention deficit hyperactivity disorder (time to onset)	rs1517484 (5e-07,18937294)
chr2	227018496	227201496	183001	rs2972146;rs2943636;rs2943634;rs2943640;rs1515110;rs925735;rs2943650;rs7578326;rs2943641	5e-20	HDL cholesterol;Triglycerides;Sexual dimorphism in anthropometric traits;Fasting insulin-related traits (interaction with BMI);Visceral adipose tissue/subcutaneous adipose tissue ratio;Adiponectin levels;Adiposity;Type 2 diabetes;Type 2 diabetes and other traits;Coronary heart disease	rs2972146 (2e-17,24097068);rs2972146 (3e-15,24097068);rs2943636 (2e-07,23754948);rs2943634 (2e-14,22581228);rs2943640 (4e-06,22589738);rs1515110 (2e-07,22479202);rs925735 (2e-08,22479202);rs2943650 (4e-11,21706003);rs2972146 (2e-09,20686565);rs2972146 (2e-08,20686565);rs7578326 (5e-20,20581827);rs2943641 (9e-12,19734900);rs2943634 (2e-07,17634449)
chr2	227498757	227582757	84001	rs7558386	1e-07	Cerebrospinal P-tau181p levels	rs7558386 (1e-07,20932310)
chr2	239857747	239905747	48001	rs12477314	2e-12	Pulmonary function (interaction);Pulmonary function	rs12477314 (2e-07,23284291);rs12477314 (2e-12,21946350);rs12477314 (1e-07,21946350)
chr2	240418064	240489064	71001	rs6743931	2e-06	Response to antipsychotic therapy (extrapyramidal side effects)	rs6743931 (2e-06,19875103)
chr3	1857046	1912001	54956	rs2727943	3e-08	Bipolar disorder	rs2727943 (3e-08,22205951)
chr3	3585001	3659565	74565	rs10865864;rs9837561;rs9815663;rs1601875	2e-08	Callous-unemotional behaviour;Response to amphetamines;Asthma (childhood onset);Bipolar disorder	rs10865864 (4e-06,23874384);rs9837561 (3e-06,22952603);rs9815663 (2e-08,22560479);rs1601875 (7e-06,18711365)
chr3	7851001	7991001	140001	rs4591494	9e-06	Factor VII	rs4591494 (9e-06,17903294)
chr3	18606997	18828997	222001	rs4256159;rs13073817;rs6809854	9e-15	Inflammatory bowel disease;Crohn's disease;Psoriasis	rs4256159 (9e-15,23128233);rs13073817 (7e-09,21102463);rs6809854 (1e-07,20953190)
chr3	21899997	22063997	164001	rs11719664	2e-06	Attention deficit hyperactivity disorder	rs11719664 (2e-06,18821565)
chr3	28039997	28124997	85001	rs170934;rs669607	2e-15	Multiple sclerosis	rs170934 (2e-08,22190364);rs669607 (2e-15,21833088)
chr3	30342997	30425997	83001	rs7634533;rs10510634	5e-06	Dental caries;Fasting plasma glucose	rs7634533 (5e-06,23259602);rs10510634 (5e-06,17903298)
chr3	34812997	35023997	211001	rs10514688	6e-06	Tonometry	rs10514688 (6e-06,17903302)
chr3	41072354	41198997	126644	rs430727;rs87938;rs10490823	4e-25	Bone mineral density;Bone mineral density (hip)	rs430727 (4e-25,22504420);rs87938 (8e-10,19801982);rs10490823 (9e-06,19079262)
chr3	56844961	56902961	58001	rs1354034;rs12485738	3e-69	Mean platelet volume;Platelet counts	rs1354034 (9e-34,24026423);rs1354034 (6e-24,24026423);rs1354034 (9e-13,23263863);rs1354034 (4e-09,23263863);rs1354034 (1e-19,23263863);rs1354034 (3e-69,22139419);rs1354034 (3e-54,22139419);rs12485738 (6e-31,19820697);rs12485738 (4e-27,19110211)
chr3	64694961	64734961	40001	rs2371767;rs6795735;rs7638389;rs7433808;rs4607103	5e-09	Sexual dimorphism in anthropometric traits;Age-related macular degeneration;Visceral adipose tissue adjusted for BMI;Visceral adipose tissue/subcutaneous adipose tissue ratio;Type 2 diabetes	rs2371767 (2e-06,23754948);rs6795735 (5e-09,23455636);rs7638389 (8e-06,22589738);rs7433808 (2e-07,22589738);rs4607103 (1e-08,18372903)
chr3	66743311	66830311	87001	rs13069000;rs17045031;rs13069049;rs11709625	1e-19	Renal function-related traits (BUN);Carotid intima media thickness;Metabolite levels;Hematological and biochemical traits	rs13069000 (1e-19,22797727);rs17045031 (4e-07,21909108);rs13069049 (3e-18,21909109);rs11709625 (1e-10,20139978)
chr3	78340311	78473311	133001	rs9831754	8e-06	Calcium levels	rs9831754 (8e-06,20705733)
chr3	84191311	84764311	573001	rs4522784;rs10511089	7e-07	Obesity-related traits;Brain structure	rs4522784 (7e-06,23251661);rs10511089 (7e-07,20171287)
chr3	86740252	86986052	245801	rs7628864;rs17023661;rs9757252;rs7642134	4e-10	Pubertal anthropometrics;Obesity-related traits;Prostate cancer (gene x gene interaction);Menarche (age at onset)	rs7628864 (3e-09,23449627);rs17023661 (2e-06,23251661);rs9757252 (5e-06,22219177);rs7642134 (4e-10,21102462)
chr3	87088311	87237220	148910	rs17023900;rs9284813;rs17181170;rs2660753	5e-09	Prostate cancer	rs17023900 (6e-08,22923026);rs9284813 (5e-09,20676098);rs17181170 (3e-08,19767753);rs2660753 (3e-08,18264097)
chr3	99046311	99190311	144001	rs2670321	2e-06	RR interval (heart rate)	rs2670321 (2e-06,20031603)
chr3	101671311	101809311	138001	rs771767;rs991258	9e-09	Multiple sclerosis;Hip geometry	rs771767 (9e-09,21833088);rs991258 (5e-07,17903296)
chr3	106213311	106335311	122001	rs12491921	1e-06	Cannabis dependence	rs12491921 (1e-06,21668797)
chr3	117237311	117345311	108001	rs72951640;rs1875517	2e-06	Serum dimethylarginine levels (asymmetric);Waist circumference	rs72951640 (5e-06,24159190);rs1875517 (2e-06,17903300)
chr3	117445311	117823311	378001	rs6438424	1e-13	Menarche (age at onset)	rs6438424 (1e-13,21102462)
chr3	124308780	124345165	36386	rs10512627	5e-10	Mean platelet volume	rs10512627 (5e-10,22139419)
chr3	132446303	132646303	200001	rs6439371	1e-08	Menarche (age at onset)	rs6439371 (1e-08,21102462)
chr3	136908311	137199311	291001	rs1382269	5e-07	Metabolite levels	rs1382269 (5e-07,19043545)
chr3	142864311	142896311	32001	rs894177	3e-06	Non-alcoholic fatty liver disease histology (other)	rs894177 (3e-06,20708005)
chr3	144169311	144411311	242001	rs800082	3e-06	Smoking behavior	rs800082 (3e-06,19247474)
chr3	144954311	145174311	220001	rs345013	5e-06	Prostate cancer	rs345013 (5e-06,17903305)
chr3	151765198	151904189	138992	rs11712066	3e-21	Infantile hypertrophic pyloric stenosis	rs11712066 (3e-21,23989729);rs11712066 (2e-17,22306654)
chr3	152630311	152746311	116001	rs6785504;rs9883654	2e-06	Response to antineoplastic agents	rs6785504 (7e-06,21659360);rs9883654 (2e-06,21659360)
chr3	153453303	153478303	25001	rs573872	5e-14	Infantile hypertrophic pyloric stenosis	rs573872 (5e-14,23989729);rs573872 (4e-12,22306654)
chr3	156788299	156859299	71001	rs1482853;rs17451107;rs900400;rs7624327;rs13064954	4e-38	Adiposity in newborns;Birth weight;Eating disorders;Diabetic retinopathy	rs1482853 (6e-21,23575227);rs1482853 (3e-13,23575227);rs1482853 (7e-08,23575227);rs17451107 (1e-06,23575227);rs900400 (4e-38,23202124);rs7624327 (3e-06,22911880);rs13064954 (7e-07,21441570);rs900400 (2e-35,20372150)
chr3	159623299	159702299	79001	rs6799788;rs17810546;rs4680534	4e-28	Major depressive disorder;Behcet's disease;Celiac disease;Multiple sclerosis	rs6799788 (1e-06,23377640);rs17810546 (6e-07,23291587);rs17810546 (4e-28,20190752);rs4680534 (6e-06,19525953);rs17810546 (1e-09,18311140)
chr3	162066307	162384307	318001	rs12493123;rs12636148	2e-06	Reading and spelling;Visceral adipose tissue/subcutaneous adipose tissue ratio	rs12493123 (2e-06,23738518);rs12636148 (5e-06,22589738)
chr3	177067307	177114307	47001	rs12629106	4e-06	Systemic lupus erythematosus	rs12629106 (4e-06,21408207)
chr3	177579307	177704307	125001	rs7612209	4e-06	Cognitive performance	rs7612209 (4e-06,19734545)
chr3	184180307	184219307	39001	rs3930234	8e-06	Alcoholism (alcohol use disorder factor score)	rs3930234 (8e-06,21529783)
chr3	187681299	187758299	77001	rs184662298;rs1553091;rs16862782;rs10937329;rs4686914;rs9820070	9e-30	Serum dimethylarginine levels (asymmetric/symetric ratio);Serum dimethylarginine levels (symmetric);Adverse response to chemotherapy (neutropenia/leucopenia) (epirubicin);Myopia (pathological);Renal function-related traits (BUN);Metabolite levels;Hematological and biochemical traits	rs184662298 (3e-06,24159190);rs184662298 (2e-06,24159190);rs1553091 (7e-06,23648065);rs16862782 (5e-07,23049088);rs10937329 (9e-30,22797727);rs4686914 (3e-21,21909109);rs9820070 (1e-11,20139978)
chr3	189391299	189445375	54077	rs17505102	9e-09	Acute lymphoblastic leukemia (childhood)	rs17505102 (2e-08,22076464);rs17505102 (9e-09,22076464)
chr3	191321307	191727307	406001	rs1516489;rs7635839	8e-08	Immune response to smallpox vaccine (IL-6);Response to antipsychotic treatment	rs1516489 (8e-08,22610502);rs7635839 (3e-06,19721433)
chr4	7211038	7249377	38340	rs4234798	5e-10	Insulin-like growth factors	rs4234798 (5e-10,21216879)
chr4	10697732	10814524	116793	rs13142500;rs16872571	2e-10	Rheumatoid arthritis;Myopia (pathological);Vitiligo	rs13142500 (2e-06,24390342);rs13142500 (3e-09,24390342);rs16872571 (2e-10,23049088);rs16872571 (2e-08,22561518)
chr4	13774903	13855903	81001	rs10489087	5e-06	Hemostatic factors and hematological phenotypes	rs10489087 (5e-06,17903294)
chr4	26085017	26135732	50716	rs11933540;rs874040;rs10517086	1e-16	Rheumatoid arthritis;Type 1 diabetes	rs11933540 (1e-16,24390342);rs874040 (4e-07,24449572);rs874040 (1e-16,20453842);rs10517086 (5e-10,19430480)
chr4	29844903	29968903	124001	rs7442317	4e-06	Attention deficit hyperactivity disorder motor coordination	rs7442317 (4e-06,21473668)
chr4	31312732	31404732	92001	rs6448771	5e-09	Lipid traits	rs6448771 (5e-09,22028671)
chr4	34503606	35117606	614001	rs1317830;rs17390445	1e-07	Body mass index (non-asthmatics);Response to antipsychotic treatment	rs1317830 (3e-06,23517042);rs17390445 (1e-07,19721433)
chr4	35402606	35417606	15001	rs1533317	2e-06	QT interval	rs1533317 (2e-06,20031603)
chr4	40291915	40317067	25153	rs6832151	1e-13	Graves' disease	rs6832151 (1e-13,21841780)
chr4	45164636	45186831	22196	rs13130484;rs348495;rs10938397	3e-34	Body mass index;Obesity	rs13130484 (6e-09,23669352);rs348495 (2e-10,23583978);rs10938397 (2e-13,23563607);rs10938397 (3e-34,23563607);rs13130484 (3e-18,23563607);rs13130484 (4e-28,23563607);rs10938397 (4e-31,20935630);rs10938397 (3e-16,19079261)
chr4	55340073	55432073	92001	rs218238;rs218237;rs172629	3e-39	Red blood cell traits;Mean corpuscular hemoglobin;Mean corpuscular volume;Red blood cell count	rs218238 (3e-39,23222517);rs218237 (3e-25,20139978);rs218237 (2e-29,20139978);rs172629 (1e-27,20139978);rs218237 (2e-17,20139978);rs172629 (1e-15,19862010)
chr4	58949244	59081244	132001	rs10517437	4e-06	Cognitive performance	rs10517437 (4e-06,20125193)
chr4	60469406	60839406	370001	rs10517480	2e-07	Metabolite levels	rs10517480 (2e-07,19043545)
chr4	67614406	68057406	443001	rs1155865	2e-06	Cognitive test performance	rs1155865 (2e-06,17903297)
chr4	80533977	80674977	141001	rs10518224	7e-06	Quantitative traits	rs10518224 (7e-06,19197348)
chr4	88770997	88859130	88134	rs1463104;rs6532023;rs12644436;rs1471403	1e-27	Bone mineral density;HIV-1 viral setpoint;Bone mineral density (hip);Bone mineral density (spine)	rs1463104 (2e-09,24249740);rs6532023 (1e-27,22504420);rs12644436 (6e-06,22174851);rs1471403 (8e-07,19801982);rs1471403 (2e-08,19801982)
chr4	111323397	111394397	71001	rs2087160;rs6825911	7e-13	Metabolic traits;Blood pressure	rs2087160 (7e-13,21886157);rs6825911 (7e-08,21572416);rs6825911 (9e-09,21572416)
chr4	111607314	111735397	128084	rs3853444;rs12646447;rs6843082;rs6817105;rs17042171;rs2200733;rs10033464	2e-74	Coronary heart disease;Ischemic stroke;Stroke (ischemic);Atrial fibrillation;Atrial fibrillation/atrial flutter	rs3853444 (5e-06,24778558);rs12646447 (3e-08,24262325);rs6843082 (2e-07,23041239);rs6843082 (3e-16,23041239);rs6817105 (2e-74,22544366);rs6843082 (3e-28,20173747);rs17042171 (4e-63,19597492);rs2200733 (1e-14,19597491);rs2200733 (2e-10,18991354);rs2200733 (3e-41,17603472);rs10033464 (7e-11,17603472)
chr4	112592397	112769397	177001	rs10034228;rs1585471	8e-13	Myopia (pathological)	rs10034228 (8e-13,21505071);rs1585471 (2e-06,21505071)
chr4	118195553	118401553	206001	rs4318720	8e-07	QT interval	rs4318720 (8e-07,20031603)
chr4	125803551	126002551	199001	rs1986655	2e-06	Bilirubin levels	rs1986655 (2e-06,19414484)
chr4	126889551	127027551	138001	rs1320267	7e-06	Subclinical atherosclerosis traits (other)	rs1320267 (7e-06,17903303)
chr4	131090551	131202551	112001	rs1024020	4e-07	RR interval (heart rate)	rs1024020 (4e-07,20031603)
chr4	135065551	135591551	526001	rs10026364	4e-06	Coronary heart disease	rs10026364 (4e-06,21347282)
chr4	143923396	144032011	108616	rs7686660	2e-12	Asthma	rs7686660 (2e-12,21804548)
chr4	145249274	145516377	267104	rs1980057;rs13141641;rs13118928;rs12504628;rs1828591;rs13147758	3e-20	Pulmonary function (interaction);Chronic obstructive pulmonary disease;Pulmonary function	rs1980057 (5e-18,23284291);rs13141641 (3e-07,22080838);rs13118928 (5e-07,20173748);rs1980057 (3e-20,20010835);rs12504628 (6e-13,20010834);rs1828591 (1e-07,19300482);rs13147758 (8e-11,19300500)
chr4	149540551	149734396	193846	rs10032216;rs10028213;rs10519980;rs2358462	9e-16	Thyroid hormone levels;Thyroid function;Hypothyroidism;Non-alcoholic fatty liver disease histology (other)	rs10032216 (9e-16,23408906);rs10032216 (2e-13,23408906);rs10028213 (3e-10,22494929);rs10519980 (7e-06,22493691);rs2358462 (4e-06,20708005)
chr4	161309030	161730551	421522	rs17291045	5e-08	HIV-1 control	rs17291045 (5e-08,20041166)
chr4	180015007	180160007	145001	rs17067123	8e-06	Response to hepatitis C treatment	rs17067123 (8e-06,19684573)
chr5	1890876	1901001	10126	rs12653946	4e-18	Prostate cancer	rs12653946 (3e-07,22923026);rs12653946 (4e-18,20676098)
chr5	3992001	4102001	110001	rs11748327	5e-13	Myocardial infarction	rs11748327 (5e-13,21107343)
chr5	5768001	5801001	33001	rs32566	2e-09	Morbidity-free survival	rs32566 (2e-09,17903295)
chr5	5827001	5915001	88001	rs7728043	1e-06	QT interval	rs7728043 (1e-06,20031603)
chr5	6758001	6841001	83001	rs275456;rs12520016;rs1566039;rs11134178	1e-08	Paclitaxel-induced neuropathy;Eye color;Sphingolipid levels;Attention deficit hyperactivity disorder	rs275456 (3e-06,23776197);rs12520016 (9e-07,23548203);rs1566039 (1e-08,22359512);rs11134178 (3e-06,18821564)
chr5	7184001	7272001	88001	rs4537030;rs7729273	7e-07	Mean arterial pressure (alcohol consumption interaction);Cognitive performance	rs4537030 (7e-07,24376456);rs7729273 (1e-06,19734545)
chr5	25719244	26124244	405001	rs396045;rs7727656;rs10038113;rs4307059	2e-10	Obesity-related traits;Hippocampal atrophy;Autism	rs396045 (7e-06,23251661);rs7727656 (8e-06,19668339);rs10038113 (3e-06,19456320);rs4307059 (2e-10,19404256)
chr5	28720244	28769244	49001	rs2548003	2e-07	Hip geometry	rs2548003 (2e-07,17903296)
chr5	31017244	31059475	42232	rs6888304	1e-09	Liver enzyme levels (gamma-glutamyl transferase)	rs6888304 (1e-09,22001757)
chr5	36472244	36540244	68001	rs2937550	8e-06	IgG glycosylation;Height	rs2937550 (9e-06,23382691);rs2937550 (8e-06,21998595)
chr5	40089244	40184244	95001	rs2548145	2e-06	Alcoholism (alcohol use disorder factor score)	rs2548145 (2e-06,21529783)
chr5	40286244	40551044	264801	rs7720838;rs11742570;rs9292777;rs4613763;rs10440635;rs6451493;rs6896969;rs1992660;rs17234657;rs1373692	2e-82	Self-reported allergy;Inflammatory bowel disease;Crohn's disease;Multiple sclerosis;Ankylosing spondylitis;Ulcerative colitis	rs7720838 (8e-11,23817569);rs11742570 (2e-82,23128233);rs11742570 (1e-06,22936669);rs9292777 (1e-09,22570697);rs9292777 (2e-11,22412388);rs4613763 (3e-16,21833088);rs10440635 (3e-07,21743469);rs6451493 (3e-09,21297633);rs11742570 (7e-36,21102463);rs6896969 (2e-07,19525953);rs4613763 (7e-27,18587394);rs1992660 (4e-07,17684544);rs17234657 (2e-12,17554300);rs9292777 (3e-18,17554261);rs1373692 (2e-12…
chr5	57201244	57340244	139001	rs1844437	2e-06	Hoarding	rs1844437 (2e-06,21302353)
chr5	58406244	58409244	3001	rs10052657	2e-19	Esophageal cancer	rs10052657 (2e-19,21642993)
chr5	83153245	83223245	70001	rs4552569	9e-10	Ankylosing spondylitis	rs4552569 (9e-10,22138694)
chr5	84397245	85047245	650001	rs12153606;rs4920799	2e-06	Blood trace element (Cu levels);Echocardiographic traits	rs12153606 (2e-06,23720494);rs4920799 (7e-06,17903301)
chr5	88269848	88440245	170398	rs6894139;rs1366594;rs10037512	4e-61	Bone mineral density;Height;Bone mineral density (hip)	rs6894139 (7e-18,24249740);rs1366594 (4e-61,22504420);rs1366594 (8e-10,21533022);rs1366594 (1e-07,21533022);rs10037512 (2e-18,20881960);rs1366594 (1e-13,19801982)
chr5	91838245	91953245	115001	rs1027643	5e-10	Wilms tumor	rs1027643 (5e-10,22544364)
chr5	100594102	101096102	502001	rs13188771	2e-06	Conduct disorder (interaction)	rs13188771 (2e-06,18846501)
chr5	104853102	105216154	363053	rs7447447;rs10479334	2e-09	Caffeine consumption;Personality dimensions	rs7447447 (7e-06,21490707);rs10479334 (2e-09,21368711)
chr5	107816102	107938102	122001	rs10447248;rs4571457	5e-08	Adiponectin levels;Ulcerative colitis	rs10447248 (5e-08,21700879);rs4571457 (7e-06,20848476)
chr5	109422102	109497102	75001	rs4460176	3e-06	Hemostatic factors and hematological phenotypes	rs4460176 (3e-06,17903294)
chr5	110400102	110403102	3001	rs1837253	1e-16	Asthma and hay fever;Asthma	rs1837253 (1e-09,24388013);rs1837253 (1e-16,21804548);rs1837253 (1e-14,21804549)
chr5	113011102	113122102	111001	rs4621553	4e-08	Sudden cardiac arrest	rs4621553 (4e-08,21658281)
chr5	124317102	124358883	41782	rs3936060;rs4836133	2e-09	Body mass index	rs3936060 (5e-06,23669352);rs4836133 (2e-09,20935630)
chr5	124679102	124854102	175001	rs17468244;rs2637496	8e-06	Obesity-related traits;HIV-1 control	rs17468244 (8e-06,23251661);rs2637496 (9e-06,20041166)
chr5	134412102	134470102	58001	rs254560;rs477687	1e-09	Ulcerative colitis;AIDS progression	rs254560 (3e-09,23128233);rs477687 (6e-06,21502085);rs254560 (1e-09,21297633)
chr5	141862817	141971817	109001	rs152439;rs17577085	4e-06	PR interval in Tripanosoma cruzi seropositivity;Coronary heart disease	rs152439 (4e-06,24324551);rs17577085 (4e-06,21347282)
chr5	142892808	143016808	124001	rs12153243;rs17100498	5e-07	Migraine;Response to antipsychotic treatment	rs12153243 (6e-06,23793025);rs17100498 (5e-07,20195266)
chr5	144941808	145083808	142001	rs10515552	4e-08	Vitamin B12 levels	rs10515552 (4e-08,22367966)
chr5	157728994	157892731	163738	rs74620148;rs11953630;rs9313772	4e-13	PR interval in Tripanosoma cruzi seropositivity;Diastolic blood pressure;Hypertension;Systolic blood pressure;Blood pressure	rs74620148 (6e-06,24324551);rs11953630 (4e-13,21909115);rs11953630 (2e-07,21909115);rs11953630 (3e-11,21909115);rs9313772 (1e-11,21909110)
chr5	158824423	158860635	36213	rs6871626;rs12188300	1e-42	Inflammatory bowel disease;Ulcerative colitis;Psoriatic arthritis	rs6871626 (1e-42,23128233);rs6871626 (1e-21,21297633);rs12188300 (7e-17,20953186)
chr5	163853423	163992423	139001	rs6556756	5e-07	Breast cancer	rs6556756 (5e-07,17903305)
chr5	165028423	165082423	54001	rs958994	8e-06	Carotid atherosclerosis in HIV infection	rs958994 (8e-06,20009918)
chr5	165314423	165514423	200001	rs9313296	7e-07	Waist circumference;Weight	rs9313296 (6e-06,20966902);rs9313296 (7e-07,20966902)
chr5	165943423	166066423	123001	rs2122554	3e-06	Conduct disorder (symptom count)	rs2122554 (3e-06,20585324)
chr5	171074396	171103396	29001	rs254893	6e-06	Quantitative traits	rs254893 (6e-06,19197348)
chr5	172864395	173004395	140001	rs6869841;rs889014;rs7722022	9e-16	Prostate cancer;Height;Adiponectin levels	rs6869841 (5e-08,23535732);rs889014 (9e-16,20881960);rs7722022 (9e-06,19165155)
chr6	446092	472001	25910	rs12202284;rs1540771	4e-18	Non-melanoma skin cancer;Freckles	rs12202284 (5e-08,23548203);rs1540771 (4e-18,17952075)
chr6	6730511	6761002	30492	rs1294410;rs1294421	2e-10	Waist-hip ratio	rs1294410 (1e-06,23966867);rs1294421 (2e-10,23563607)
chr6	9409015	9522015	113001	rs10484246	8e-08	Morbidity-free survival	rs10484246 (8e-08,17903295)
chr6	10112015	10244015	132001	rs12210761;rs13195786	6e-06	Major depressive disorder;Calcium levels	rs12210761 (6e-06,23377640);rs13195786 (7e-06,20705733)
chr6	12187015	12204015	17001	rs1040994	2e-06	Response to antipsychotic treatment	rs1040994 (2e-06,19721433)
chr6	14162022	14278022	116001	rs7758616;rs853356	3e-06	Obesity-related traits;Height	rs7758616 (4e-06,23251661);rs853356 (3e-06,21998595)
chr6	14513022	14622022	109001	rs9296949;rs12213875;rs7770731;rs6914079	3e-07	Metabolite levels (HVA/MHPG ratio);Ovarian reserve;Response to antipsychotic treatment in schizophrenia (working memory);Cognitive test performance	rs9296949 (2e-06,23319000);rs12213875 (3e-07,22116950);rs7770731 (1e-06,21107309);rs6914079 (2e-06,17903297)
chr6	16156139	16204022	47884	rs6924995;rs2142672	2e-08	Response to statin therapy (LDL-C);LDL cholesterol	rs6924995 (5e-07,22331829);rs2142672 (2e-08,20864672)
chr6	20652716	20733022	80307	rs7754840;rs6931514;rs7766070;rs2206734;rs9356744;rs7747752;rs9295474;rs6908425;rs10440833;rs4712523;rs10946398;rs4712524;rs9465871;rs7756992	2e-22	Type 2 diabetes;Birth weight;Body mass index;Glycated hemoglobin levels;Diabetes (gestational);Ileal carcinoids;Crohn's disease;Type 2 diabetes and other traits	rs7754840 (2e-13,23945395);rs6931514 (2e-18,23202124);rs7754840 (7e-10,22961080);rs7766070 (7e-10,22693455);rs7766070 (6e-11,22693455);rs2206734 (1e-11,22344221);rs9356744 (2e-11,22344219);rs7747752 (1e-11,22290723);rs7754840 (7e-16,22233651);rs9295474 (9e-06,21490949);rs2206734 (8e-06,21139019);rs6908425 (1e-08,21102463);rs10440833 (2e-22,20581827);rs4712523 (2e-12,19734900);rs4712523 (7e-20,194…
chr6	21311022	21393733	82712	rs9466056	3e-13	Bone mineral density	rs9466056 (3e-13,22504420);rs9466056 (4e-06,21533022)
chr6	22623022	22749022	126001	rs4712709;rs10498712	6e-06	Metabolite levels (Pyroglutamine);Quantitative traits	rs4712709 (6e-06,23934736);rs10498712 (9e-06,19197348)
chr6	33813042	33822023	8982	rs4713693	7e-13	Graves' disease	rs4713693 (7e-13,21900946)
chr6	40776023	40823023	47001	rs10484761	7e-12	Esophageal cancer	rs10484761 (7e-12,21642993)
chr6	43782023	43835023	53001	rs943080;rs9472138;rs729761;rs4711751;rs943072;rs881858	7e-16	Age-related macular degeneration;Thyroid hormone levels;Urate levels;Ulcerative colitis;Chronic kidney disease;Type 2 diabetes	rs943080 (9e-16,23455636);rs9472138 (7e-16,23408906);rs9472138 (6e-12,23408906);rs9472138 (5e-06,23408906);rs729761 (8e-16,23263486);rs4711751 (9e-09,21665990);rs943072 (2e-10,21297633);rs881858 (9e-14,20383146);rs9472138 (4e-06,18372903)
chr6	43875023	43918023	43001	rs11755845 ;rs9472155	2e-26	Thyroid hormone levels;Vascular endothelial growth factor levels	rs11755845 (2e-10,23408906);rs11755845 (3e-07,23408906);rs9472155 (2e-26,21757650)
chr6	50942042	51102042	160001	rs7775861;rs7762246;rs190759;rs283566	9e-08	Body mass index (non-asthmatics);Obesity-related traits;Sudden cardiac arrest;Electrocardiographic conduction measures	rs7775861 (9e-08,23517042);rs7762246 (6e-06,23251661);rs190759 (5e-06,21658281);rs283566 (9e-06,19389651)
chr6	67630280	67720280	90001	rs28631020;rs11970254	6e-07	Bulimia nervosa;Brain structure	rs28631020 (3e-06,23568457);rs11970254 (6e-07,20171287)
chr6	88554282	88656282	102001	rs2509458	7e-06	Blood pressure	rs2509458 (7e-06,17903302)
chr6	88974282	89050282	76001	rs16880441	9e-06	Conduct disorder (interaction)	rs16880441 (9e-06,18846501)
chr6	89086282	89173282	87001	rs10485165	1e-06	Select biomarker traits	rs10485165 (1e-06,17903293)
chr6	91123280	91210280	87001	rs806276	3e-07	Attention deficit hyperactivity disorder (time to onset)	rs806276 (3e-07,18937294)
chr6	91401280	91489280	88001	rs713155	5e-07	Brain structure	rs713155 (5e-07,20171287)
chr6	98346280	98800280	454001	rs9320913;rs2505059;rs9375225;rs12529874 ;rs6909430	4e-10	Educational attainment;Adverse response to chemotherapy (neutropenia/leucopenia) (all anthracycline-based drugs);QT interval (interaction);Oleic acid (18:1n-9) plasma levels;Quantitative traits	rs9320913 (4e-10,23722424);rs2505059 (5e-06,23648065);rs9375225 (6e-06,23459443);rs12529874 (3e-07,23362303);rs6909430 (8e-06,19197348)
chr6	99533280	99674280	141001	rs2132683	1e-06	Brain structure	rs2132683 (1e-06,20171287)
chr6	100113280	100290280	177001	rs4840086	2e-08	Menarche (age at onset)	rs4840086 (2e-08,21102462)
chr6	106058308	106123308	65001	rs9386463	6e-07	Primary tooth development (time to first tooth eruption)	rs9386463 (6e-07,20195514)
chr6	106406308	106503691	97384	rs6568421;rs7746082	8e-20	Inflammatory bowel disease;Crohn's disease	rs6568421 (8e-20,23128233);rs6568421 (4e-08,21102463);rs7746082 (2e-10,18587394)
chr6	106507308	106533308	26001	rs6911490	1e-08	Ulcerative colitis	rs6911490 (1e-08,21297633)
chr6	106885308	106922308	37001	rs1417352	2e-06	Select biomarker traits	rs1417352 (2e-06,17903293)
chr6	121081302	121220302	139001	rs2789066;rs2817937	3e-06	HIV-1 viral setpoint;Primary tooth development (number of teeth)	rs2789066 (9e-06,20205591);rs2817937 (3e-06,20195514)
chr6	121899302	122198302	299001	rs1015451;rs9320841;rs9398652;rs12110693;rs4541776	1e-33	Heart rate;Resting heart rate;Biomedical quantitative traits;Protein quantitative trait loci	rs1015451 (1e-33,23583979);rs9320841 (5e-15,23183192);rs9398652 (4e-15,20639392);rs12110693 (2e-09,19396169);rs4541776 (2e-06,18464913)
chr6	134737308	134806308	69001	rs9321453	1e-09	Urate levels	rs9321453 (1e-09,21768215)
chr6	136015886	136146308	130423	rs947583	3e-12	Phosphorus levels	rs947583 (3e-12,20558539)
chr6	137956308	138025308	69001	rs6920220;rs13192841;rs2327832;rs10499194	1e-21	Rheumatoid arthritis;Inflammatory bowel disease;Multiple sclerosis;Ulcerative colitis;Celiac disease	rs6920220 (3e-08,24449572);rs6920220 (1e-21,23128233);rs13192841 (1e-08,21833088);rs6920220 (8e-17,21297633);rs6920220 (9e-13,20453842);rs2327832 (4e-19,20190752);rs6920220 (2e-09,18794853);rs10499194 (1e-09,17982456);rs6920220 (1e-07,17982456)
chr6	139826308	139847308	21001	rs605066;rs679582;rs668459;rs590856;rs592423;rs632057;rs628751;rs643381	5e-36	HDL cholesterol;Blood trace element (Se levels);Mean corpuscular hemoglobin;Mean corpuscular volume;Red blood cell traits;Adiponectin levels	rs605066 (3e-08,24097068);rs679582 (3e-06,23720494);rs668459 (9e-09,23263863);rs668459 (4e-08,23263863);rs590856 (5e-36,23222517);rs668459 (3e-06,22479202);rs592423 (4e-07,22479202);rs605066 (3e-08,20686565);rs632057 (1e-09,20139978);rs628751 (1e-17,19862010);rs643381 (5e-25,19862010)
chr6	140195308	141054308	859001	rs642858	2e-06	Type 2 diabetes	rs642858 (2e-06,21490949)
chr6	149492308	149612308	120001	rs9485372;rs636864;rs727979	4e-12	Breast cancer;Hemostatic factors and hematological phenotypes	rs9485372 (4e-12,22383897);rs636864 (6e-06,17903294);rs727979 (8e-06,17903294)
chr6	152052310	152111887	59578	rs60945108;rs543650;rs2504063;rs1999805	1e-17	Obesity-related traits;Height;Bone mineral density (spine)	rs60945108 (3e-06,23251661);rs543650 (1e-17,20881960);rs2504063 (6e-11,19801982);rs1999805 (2e-08,18445777)
chr6	159470057	159517592	47536	rs2451258;rs212388	3e-14	Rheumatoid arthritis;Crohn's disease;Crohn's disease and celiac disease	rs2451258 (3e-11,24390342);rs2451258 (2e-10,24390342);rs212388 (3e-14,23128233);rs212388 (2e-10,21298027);rs212388 (2e-11,21102463)
chr6	166138590	166198590	60001	rs1039002	2e-08	Bipolar disorder	rs1039002 (2e-08,22205951)
chr6	170368704	170445369	76666	rs10946292;rs924043	8e-09	Obesity-related traits;Type 1 diabetes	rs10946292 (3e-06,23251661);rs924043 (8e-09,21980299)
chr7	4380475	4458475	78001	rs10488360	7e-06	Factor VII	rs10488360 (7e-06,17903294)
chr7	8971476	9006476	35001	rs17157663	9e-06	Quantitative traits	rs17157663 (9e-06,19197348)
chr7	9500476	9705476	205001	rs12702919;rs9918508	5e-06	PR interval in Tripanosoma cruzi seropositivity;Hippocampal atrophy	rs12702919 (5e-06,24324551);rs9918508 (8e-06,19668339)
chr7	12905476	12996476	91001	rs732577;rs17166499	4e-06	Sudden cardiac arrest;Bipolar disorder and schizophrenia	rs732577 (4e-06,21658281);rs17166499 (5e-06,20889312)
chr7	15016941	15068761	51821	rs2191349;rs6947830;rs10244051	3e-44	Fasting glucose-related traits (interaction with BMI);Metabolic syndrome;Fasting glucose-related traits;Metabolic traits	rs2191349 (3e-21,22581228);rs6947830 (1e-13,22399527);rs2191349 (3e-44,20081858);rs2191349 (3e-17,20081858);rs10244051 (1e-07,19060910)
chr7	17277761	17330117	52357	rs13236243;rs12670403;rs4410790;rs6968865	2e-19	Sensory disturbances after bilateral sagittal split ramus osteotomy;Metabolic traits;Caffeine consumption;Coffee consumption	rs13236243 (4e-06,23834954);rs12670403 (5e-15,21886157);rs4410790 (2e-19,21490707);rs6968865 (2e-11,21357676)
chr7	17517476	17618476	101001	rs10499504	4e-07	Response to antipsychotic treatment	rs10499504 (4e-07,20195266)
chr7	19550835	19658761	107927	rs4470914	9e-10	Height	rs4470914 (9e-10,20881960)
chr7	25487476	25716476	229001	rs975369;rs17151904	1e-06	Preeclampsia;Carotid atherosclerosis in HIV infection	rs975369 (8e-06,23551011);rs17151904 (1e-06,20009918)
chr7	25843761	25936476	92716	rs12700667;rs1055144	1e-24	Endometriosis;Waist-hip ratio	rs12700667 (4e-09,23104006);rs12700667 (1e-09,21151130);rs1055144 (1e-24,20935629)
chr7	35531761	35561869	30109	rs343064	3e-08	Non-alcoholic fatty liver disease histology (other)	rs343064 (3e-08,20708005)
chr7	38074372	38167761	93390	rs6959212;rs1524058	4e-38	Bone mineral density;Height;Bone mineral density (spine)	rs6959212 (4e-38,22504420);rs6959212 (2e-09,20881960);rs1524058 (1e-09,19801982)
chr7	41462761	41480761	18001	rs1079866;rs10486715	6e-14	Menarche (age at onset);Quantitative traits	rs1079866 (6e-14,21102462);rs10486715 (3e-06,19197348)
chr7	46121476	46366476	245001	rs6964415;rs1486139	5e-07	Sudden cardiac arrest;Select biomarker traits	rs6964415 (5e-07,21658281);rs1486139 (2e-06,17903293)
chr7	46606761	46708761	102001	rs7784776	1e-09	QRS duration	rs7784776 (1e-09,21076409)
chr7	50253740	50335740	82001	rs4917014;rs17664743;rs4917017;rs10276619;rs1456896;rs1456893	3e-23	HDL cholesterol;Self-reported allergy;IgG glycosylation;Systemic lupus erythematosus;Inflammatory bowel disease;Crohn's disease;Hippocampal atrophy	rs4917014 (1e-08,24097068);rs17664743 (5e-06,23817569);rs4917017 (2e-07,23382691);rs4917017 (1e-08,23382691);rs10276619 (6e-06,23273568);rs1456896 (7e-15,23128233);rs1456896 (1e-08,21102463);rs4917014 (3e-23,19838193);rs10276619 (3e-06,19668339);rs1456893 (5e-09,18587394)
chr7	50898792	51082792	184001	rs4948088	4e-08	Type 1 diabetes	rs4948088 (4e-08,19430480)
chr7	54072507	54220507	148001	rs6593122	4e-06	Vaccine-related adverse events	rs6593122 (4e-06,21396408)
chr7	66951566	67153566	202001	rs10263639	3e-06	Breast cancer	rs10263639 (3e-06,17903305)
chr7	106302050	106469050	167001	rs342293;rs342296;rs342275;rs17398575;rs17477177	7e-57	Mean platelet volume;Platelet counts;Carotid intima media thickness;Blood pressure	rs342293 (5e-22,24026423);rs342293 (2e-08,22423221);rs342296 (1e-11,22423221);rs342293 (7e-57,22139419);rs342275 (6e-25,22139419);rs17398575 (2e-12,21909108);rs17398575 (3e-06,21909108);rs17477177 (2e-13,21909110);rs342293 (2e-33,19820697);rs342293 (1e-24,19221038)
chr7	107777050	107784050	7001	rs382140	4e-09	Coffee consumption	rs382140 (4e-09,21876539)
chr7	108522765	108667765	145001	rs1404697;rs848353	3e-07	Smoking behavior	rs1404697 (8e-06,22006218);rs1404697 (5e-06,22006218);rs848353 (2e-06,22006218);rs848353 (9e-07,22006218);rs848353 (3e-07,22006218)
chr7	130420746	130468189	47444	rs4731702;rs972283	5e-17	HDL cholesterol;Type 2 diabetes	rs4731702 (5e-17,24097068);rs4731702 (1e-15,20686565);rs972283 (2e-10,20581827)
chr7	131328461	131414461	86001	rs11761231	4e-07	Rheumatoid arthritis	rs11761231 (4e-07,17554300)
chr7	131441461	131484461	43001	rs1106683;rs1106684	1e-07	Body mass index	rs1106683 (1e-07,17903300);rs1106684 (2e-06,17903300)
chr7	151389353	151423195	33843	rs10480300;rs7805747;rs10224002	3e-15	Urate levels;Red blood cell traits;Chronic kidney disease;Hematocrit;Hemoglobin	rs10480300 (4e-09,23263486);rs10480300 (8e-15,23222517);rs7805747 (4e-12,20383146);rs10224002 (6e-15,19862010);rs10224002 (3e-15,19862010)
chr7	154207041	154220821	13781	rs10260404	5e-08	Amyotrophic lateral sclerosis	rs10260404 (3e-06,18987618);rs10260404 (5e-08,18084291);rs10260404 (3e-06,18057069)
chr8	5460593	5494593	34001	rs4875598	9e-06	Attention deficit hyperactivity disorder symptoms (interaction)	rs4875598 (9e-06,18846501)
chr8	9165591	9247591	82001	rs9987289;rs4841132;rs1461729;rs2126259;rs6984305;rs6601299	2e-41	Cholesterol, total;HDL cholesterol;LDL cholesterol;Glycemic traits (pregnancy);Metabolite levels;Fasting glucose-related traits (interaction with BMI);Fasting insulin-related traits (interaction with BMI);Liver enzyme levels (alkaline phosphatase);HDL Cholesterol - Triglycerides (HDLC-TG);Metabolic syndrome (bivariate traits);Coronary heart disease;C-reactive protein	rs9987289 (2e-36,24097068);rs9987289 (2e-41,24097068);rs9987289 (9e-24,24097068);rs4841132 (5e-15,23903356);rs4841132 (3e-13,23903356);rs1461729 (7e-09,23726366);rs2126259 (1e-06,23505323);rs4841132 (2e-09,22916037);rs4841132 (8e-09,22581228);rs4841132 (2e-10,22581228);rs6984305 (2e-10,22001757);rs9987289 (1e-08,21386085);rs9987289 (4e-08,21386085);rs6601299 (1e-08,21347282);rs9987289 (3e-13,2130…
chr8	12616630	12714630	98001	rs17120471;rs4831837	5e-07	IgG glycosylation;Morbidity-free survival	rs17120471 (6e-06,23382691);rs4831837 (5e-07,17903295)
chr8	29325082	29404082	79001	rs12548021;rs10091038	3e-08	Colorectal cancer;Response to statin therapy	rs12548021 (3e-06,23350875);rs10091038 (3e-08,20339536)
chr8	33534459	34081654	547196	rs9297216;rs10503951;rs11786194;rs4469412	3e-09	Asthma (childhood onset);Immune response to smallpox vaccine (IL-6)	rs9297216 (1e-06,23829686);rs10503951 (3e-09,22542470);rs11786194 (9e-07,22542470);rs4469412 (9e-07,22542470)
chr8	40449678	40517617	67940	rs2722425	2e-08	Fasting plasma glucose	rs2722425 (2e-08,17903298);rs2722425 (9e-06,17903298)
chr8	49039448	49282448	243001	rs11778329	7e-06	Attention deficit hyperactivity disorder	rs11778329 (7e-06,21784300)
chr8	54395448	54450448	55001	rs10958369	2e-06	Response to antineoplastic agents	rs10958369 (2e-06,21659360)
chr8	55281448	55331127	49680	rs1504749;rs10958409	1e-10	Intracranial aneurysm	rs1504749 (5e-07,20364137);rs10958409 (1e-10,18997786)
chr8	69947984	70007447	59464	rs2912522	2e-13	Dupuytren's disease	rs2912522 (2e-13,21732829)
chr8	73040447	73169447	129001	rs11994034;rs1963982	3e-06	Attention deficit hyperactivity disorder (combined symptoms);Blood pressure	rs11994034 (7e-06,23527680);rs1963982 (3e-06,17903302)
chr8	78014446	78257161	242716	rs7821178;rs6473015;rs7846385	7e-13	Menarche (age at onset);Height	rs7821178 (3e-09,21102462);rs6473015 (7e-13,20881960);rs7846385 (5e-08,18391951)
chr8	83785446	83998446	213001	rs7015622;rs1375785	1e-06	Response to antidepressant treatment;Information processing speed	rs7015622 (1e-06,22041458);rs1375785 (8e-06,21130836)
chr8	101763825	101858825	95001	rs36061340;rs3847153;rs3108919	9e-08	Alcohol consumption;Premature ovarian failure;AIDS	rs36061340 (7e-06,23743675);rs3847153 (9e-08,21989058);rs3108919 (4e-06,19754311)
chr8	105983825	106035825	52001	rs977396	3e-07	Response to antipsychotic treatment	rs977396 (3e-07,20195266)
chr8	108767825	108815825	48001	rs4534106	1e-06	Brain structure	rs4534106 (1e-06,20171287)
chr8	109591825	109666825	75001	rs2935776	6e-07	Cerebrospinal T-tau levels	rs2935776 (6e-07,20932310)
chr8	116356825	116406825	50001	rs17658378	9e-06	Attention deficit hyperactivity disorder (time to onset)	rs17658378 (9e-06,18937294)
chr8	117475820	117590820	115001	rs4876662	2e-06	Aortic root size	rs4876662 (2e-06,21223598)
chr8	117616700	117642989	26290	rs11987235;rs16892766	3e-18	Corneal curvature;Colorectal cancer	rs11987235 (7e-06,22969067);rs16892766 (4e-07,21761138);rs16892766 (3e-18,18372905)
chr8	122888820	123030820	142001	rs956225;rs907121;rs7844723	2e-06	Alzheimer's disease;Weight;Hemostatic factors and hematological phenotypes	rs956225 (9e-06,22159054);rs907121 (2e-06,20966902);rs7844723 (2e-06,17903294)
chr8	123220408	123443094	222687	rs11781551	2e-11	Carotid intima media thickness	rs11781551 (2e-11,21909108)
chr8	126456375	126513819	57445	rs17321515;rs2954029;rs2980879;rs2954021;rs2001945;rs2954026;rs2954033;rs2954038;rs6982636;rs6987702	1e-107	Lipid traits;Cholesterol, total;HDL cholesterol;LDL cholesterol;Triglycerides;Adiponectin levels;Liver enzyme levels (alanine transaminase);Liver enzyme levels (alkaline phosphatase);HDL Cholesterol - Triglycerides (HDLC-TG);Triglycerides-Blood Pressure (TG-BP);Response to statin therapy;Lipid metabolism phenotypes	rs17321515 (8e-07,24386095);rs2954029 (2e-65,24097068);rs2954029 (3e-29,24097068);rs2954029 (2e-50,24097068);rs2954029 (1e-107,24097068);rs2980879 (7e-09,22479202);rs2980879 (1e-09,22479202);rs2954021 (5e-09,22001757);rs2954021 (2e-13,22001757);rs2001945 (1e-20,21909109);rs2954026 (8e-09,21386085);rs2954033 (9e-09,21386085);rs2954021 (1e-07,20864672);rs2954029 (2e-11,20864672);rs2954029 (5e-36,20…
chr8	126523819	126545819	22001	rs921720;rs4871611;rs1551398	8e-20	Obesity-related traits;Inflammatory bowel disease;Crohn's disease	rs921720 (3e-06,23251661);rs921720 (8e-20,23128233);rs4871611 (2e-12,21102463);rs1551398 (5e-09,18587394)
chr8	128069819	128235819	166001	rs2466024;rs1456315;rs6983561;rs10505483;rs13254738;rs13252298;rs1016343;rs16901979	2e-29	Chronic lymphocytic leukemia;Prostate cancer	rs2466024 (3e-06,24292274);rs1456315 (1e-12,23023329);rs6983561 (4e-13,22923026);rs10505483 (7e-15,22923026);rs13254738 (4e-10,22923026);rs13252298 (4e-06,21743057);rs1016343 (4e-10,21743057);rs1456315 (2e-29,20676098);rs16901979 (3e-14,19767754);rs1016343 (1e-07,18264097);rs16901979 (1e-12,17401366)
chr8	128303819	128407819	104001	rs13281615;rs445114;rs1562430;rs16902094;rs10505477	1e-27	Breast cancer;Prostate cancer;Colorectal cancer	rs13281615 (1e-27,23535729);rs445114 (5e-07,21743057);rs1562430 (3e-11,21263130);rs1562430 (6e-07,20453838);rs445114 (5e-10,19767754);rs16902094 (6e-15,19767754);rs10505477 (3e-11,17618283);rs13281615 (5e-12,17529967)
chr8	128466819	128550819	84001	rs10090154;rs17766217;rs4242384;rs7837688;rs1447295;rs4242382	1e-25	Prostate cancer;Response to antidepressant treatment	rs10090154 (3e-06,22923026);rs17766217 (3e-07,22041458);rs4242384 (3e-16,21743057);rs7837688 (1e-25,20676098);rs4242384 (2e-24,19767753);rs1447295 (2e-19,19767754);rs4242384 (3e-16,18264097);rs4242382 (3e-19,18264096);rs1447295 (6e-18,17401366);rs1447295 (2e-14,17401363)
chr8	128713664	128726313	12650	rs9642880	4e-38	Bladder cancer;Urinary bladder cancer	rs9642880 (4e-38,24163127);rs9642880 (2e-18,20972438);rs9642880 (7e-12,20348956);rs9642880 (9e-12,18794855)
chr8	129116819	129299819	183001	rs2019960;rs11775199;rs11780156;rs11995854;rs10492294;rs9792269	1e-13	Hodgkin's lymphoma;Metabolite levels (Dihydroxy docosatrienoic acid);Breast cancer;Obesity-related traits;Multiple sclerosis;Immunoglobulin A ;Celiac disease	rs2019960 (6e-10,24149102);rs11775199 (7e-06,23934736);rs11780156 (3e-11,23535729);rs11995854 (8e-06,23251661);rs2019960 (5e-09,21833088);rs2019960 (1e-13,21037568);rs10492294 (4e-06,20694011);rs9792269 (3e-09,20190752)
chr8	129307819	129597819	290001	rs1516971;rs10088218;rs6651252;rs7815944;rs975730	4e-18	Rheumatoid arthritis;Ovarian cancer;Crohn's disease;Atopic dermatitis;Celiac disease and Rheumatoid arthritis	rs1516971 (3e-11,24390342);rs1516971 (1e-10,24390342);rs10088218 (3e-12,23535730);rs10088218 (1e-17,23535730);rs6651252 (1e-16,23128233);rs7815944 (4e-07,23042114);rs975730 (2e-08,21383967);rs6651252 (4e-18,21102463);rs10088218 (3e-09,20852632)
chr8	129797819	130003819	206001	rs987525	5e-35	Orofacial clefts;Cleft lip	rs987525 (5e-35,22863734);rs987525 (1e-26,22863734);rs987525 (2e-11,22863734);rs987525 (4e-16,20436469);rs987525 (9e-08,19656524);rs987525 (3e-24,19270707)
chr8	130458819	130524451	65633	rs891835	8e-11	Glioma	rs891835 (8e-11,19578367)
chr8	130569892	130698819	128928	rs9918807;rs1991866;rs10098310;rs10956483;rs4295627	5e-21	Retinopathy in non-diabetics;Inflammatory bowel disease;White blood cell count;White blood cell types;Glioma	rs9918807 (5e-06,23393555);rs1991866 (2e-09,23128233);rs10098310 (3e-20,21738480);rs10956483 (2e-10,21738478);rs4295627 (5e-21,21531791);rs4295627 (2e-18,19578367)
chr8	136688819	136768819	80001	rs4243849	2e-06	Non-alcoholic fatty liver disease histology (other)	rs4243849 (2e-06,20708005)
chr8	136869819	136958819	89001	rs12680546	3e-06	Amyotrophic lateral sclerosis	rs12680546 (3e-06,17362836)
chr8	142089290	142106819	17530	rs4961252	3e-08	Response to interferon beta therapy	rs4961252 (3e-08,21502966)
chr9	858734	884001	25268	rs755383	2e-26	Testicular germ cell tumor;Testicular cancer;Testicular germ cell cancer	rs755383 (4e-07,23666239);rs755383 (2e-26,23666240);rs755383 (9e-10,21551455);rs755383 (1e-23,20543847)
chr9	1196001	1238305	42305	rs10809650	6e-09	Dupuytren's disease	rs10809650 (6e-09,21732829)
chr9	2672808	2698001	25194	rs930811;rs10738760	1e-39	Obesity-related traits;Vascular endothelial growth factor levels	rs930811 (1e-06,23251661);rs10738760 (1e-39,21757650)
chr9	4746362	4766001	19640	rs385893	9e-17	Platelet counts;Hematological parameters	rs385893 (3e-13,20139978);rs385893 (9e-17,19820697)
chr9	9194001	9386909	192909	rs4626664	6e-10	Restless legs syndrome	rs4626664 (6e-10,18660810)
chr9	12288919	12470001	181083	rs13289810	1e-19	Hair color	rs13289810 (1e-19,22556244)
chr9	12943001	13024001	81001	rs1360517	3e-06	AIDS	rs1360517 (3e-06,19754311)
chr9	16363001	16398278	35278	rs9406636;rs7864648	2e-08	Metabolite levels (Dihydroxy docosatrienoic acid);Height	rs9406636 (9e-07,23934736);rs7864648 (2e-08,20881960)
chr9	20096001	20177001	81001	rs16937883	7e-06	Asthma (toluene diisocyanate-induced)	rs16937883 (7e-06,19187332)
chr9	22125001	22142001	17001	rs1333049 ;rs1333049;rs10811661;rs2383208;rs7018475;rs1333051;rs10965250;rs7020996	1e-59	Coronary artery disease;Coronary artery disease or ischemic stroke;Coronary artery disease or large artery stroke;Type 2 diabetes;Fasting glucose-related traits (interaction with BMI);Coronary artery calcification;Coronary heart disease	rs1333049 (3e-56,24262325);rs1333049 (1e-56,24262325);rs1333049 (1e-59,24262325);rs10811661 (1e-18,23945395);rs2383208 (3e-06,23209189);rs2383208 (3e-17,22961080);rs10811661 (7e-06,22581228);rs7018475 (3e-08,22293688);rs1333049 (3e-24,22144573);rs1333049 (7e-58,21606135);rs1333051 (6e-10,21573907);rs10965250 (1e-10,20581827);rs2383208 (2e-29,19401414);rs10811661 (7e-07,19056611);rs7020996 (2e-07,…
chr9	22332001	22374001	42001	rs961831	7e-06	Personality dimensions	rs961831 (7e-06,20691247)
chr9	22594001	22913001	319001	rs7849973;rs12554707;rs10811771;rs613391	8e-07	Autism spectrum disorder, attention deficit-hyperactivity disorder, bipolar disorder, major depressive disorder, and schizophrenia (combined);Response to amphetamines;Response to antipsychotic therapy (extrapyramidal side effects);Quantitative traits	rs7849973 (8e-06,23453885);rs12554707 (2e-06,22952603);rs10811771 (8e-07,19875103);rs613391 (5e-06,19197348)
chr9	24069001	24156001	87001	rs4246856;rs2225614	3e-06	D-dimer levels;Quantitative traits	rs4246856 (6e-06,21502573);rs2225614 (3e-06,19197348)
chr9	25426001	25482001	56001	rs12552736;rs13300284	2e-06	RR interval (heart rate)	rs12552736 (2e-06,20031603);rs13300284 (4e-06,20031603)
chr9	28400001	28434180	34180	rs10968576;rs1412239;rs10968562	3e-13	Obesity;Obesity-related traits;Body mass index	rs10968576 (3e-08,23563607);rs1412239 (2e-10,23563607);rs10968562 (7e-06,23251661);rs10968576 (3e-13,20935630)
chr9	76104181	76180181	76001	rs12555078;rs11143609	2e-06	Obesity-related traits;HIV-1 control	rs12555078 (2e-06,23251661);rs11143609 (7e-06,20041166)
chr9	81833181	81997181	164001	rs13292136;rs2769967	3e-08	Type 2 diabetes;Inattentive symptoms	rs13292136 (3e-08,20581827);rs2769967 (3e-06,18821565)
chr9	82774181	83177181	403001	rs12554086	4e-07	RR interval (heart rate)	rs12554086 (4e-07,20031603)
chr9	90799447	90875878	76432	rs2778031;rs2814828	9e-13	Height	rs2778031 (9e-13,20881960);rs2814828 (9e-07,18391951)
chr9	92224181	92297181	73001	rs10908907	6e-06	Alcoholism (heaviness of drinking)	rs10908907 (6e-06,21529783)
chr9	100524321	100591462	67142	rs965513;rs1443438;rs925489;rs7850258	2e-27	Thyroid cancer;Obesity-related traits;Hypothyroidism;Thyroid cancer (Papillary, radiation-related)	rs965513 (3e-10,23894154);rs1443438 (1e-09,23251661);rs925489 (2e-19,22493691);rs7850258 (4e-09,21981779);rs965513 (5e-12,20350937);rs965513 (2e-27,19198613)
chr9	104531180	104698180	167001	rs4523321;rs10989661	1e-06	Obesity-related traits;Smoking behavior	rs4523321 (1e-06,23251661);rs4523321 (2e-06,23251661);rs10989661 (6e-06,19247474)
chr9	108832446	109133240	300795	rs2090409;rs7861820	2e-33	Pubertal anthropometrics;Menarche (age at onset);Menarche and menopause (age at onset)	rs2090409 (2e-06,23449627);rs2090409 (2e-33,21102462);rs7861820 (3e-09,19448621);rs2090409 (2e-09,19448620)
chr9	110876446	110943446	67001	rs865686	1e-34	Breast cancer	rs865686 (1e-34,23535729);rs865686 (2e-10,21263130)
chr9	120996180	121121180	125001	rs876347	2e-06	Response to antipsychotic therapy (extrapyramidal side effects)	rs876347 (2e-06,19875103)
chr9	121319447	121368447	49001	rs11789399;rs1572299	6e-09	Bipolar disorder and schizophrenia;Schizophrenia	rs11789399 (6e-09,20889312);rs1572299 (4e-06,19571808)
chr10	3484001	3713001	229001	rs7092929;rs705469;rs705471;rs2165468	3e-07	Coronary artery calcification;Capecitabine sensitivity;Bone mineral density	rs7092929 (3e-07,23870195);rs705469 (7e-06,22864933);rs705471 (7e-06,22864933);rs2165468 (1e-06,17903296)
chr10	4612001	4668001	56001	rs10458787	1e-06	Body mass index	rs10458787 (1e-06,20397748)
chr10	6575952	6621995	46044	rs4748153	3e-08	Immune response to smallpox vaccine (IL-6)	rs4748153 (3e-08,22542470)
chr10	8685995	8776995	91001	rs827382;rs10795668	3e-13	Migraine;Colorectal cancer	rs827382 (9e-08,23793025);rs10795668 (3e-13,18372905)
chr10	8923995	9039995	116001	rs2388896;rs10508372	2e-15	Tetralogy of Fallot;Asthma	rs2388896 (9e-08,23297363);rs10508372 (2e-15,21804548)
chr10	18349995	18418995	69001	rs10508558;rs17661538	1e-06	Bipolar disorder and schizophrenia;Response to antipsychotic treatment	rs10508558 (9e-06,20889312);rs17661538 (1e-06,20195266)
chr10	20773995	20913995	140001	rs11012167;rs7897194;rs2359536;rs16920624	7e-07	QRS duration in Tripanosoma cruzi seropositivity;Bipolar disorder;Peripheral artery disease;Response to antidepressants	rs11012167 (6e-06,24324551);rs7897194 (8e-06,22925353);rs2359536 (2e-06,20610895);rs16920624 (7e-07,20360315)
chr10	29276995	29315995	39001	rs11007350;rs1612122	3e-06	Cannabis dependence;Major depressive disorder (broad)	rs11007350 (3e-06,21668797);rs1612122 (7e-06,20038947)
chr10	31289995	31479995	190001	rs793108;rs2994684	1e-09	Rheumatoid arthritis;Multiple sclerosis;Response to antipsychotic treatment	rs793108 (1e-09,24390342);rs793108 (6e-07,24390342);rs793108 (3e-06,21833088);rs2994684 (3e-07,20195266)
chr10	43796995	43818995	22001	rs2503875	2e-07	Multiple sclerosis	rs2503875 (2e-07,20598377)
chr10	45141995	45247995	106001	rs1480597	2e-06	Parkinson's disease	rs1480597 (2e-06,17052657)
chr10	54157995	54237995	80001	rs1733724	3e-08	QRS duration;Electrocardiographic traits	rs1733724 (3e-08,21076409);rs1733724 (7e-08,20062063)
chr10	54409995	54442995	33001	rs1373004	2e-12	Bone mineral density	rs1373004 (2e-12,22504420)
chr10	55248995	55540995	292001	rs7077606;rs12256830;rs583012	2e-10	Thiazide-induced adverse metabolic effects in hypertensive patients;Immune response to smallpox vaccine (IL-6);Select biomarker traits	rs7077606 (5e-07,23400010);rs12256830 (2e-10,22542470);rs583012 (2e-06,17903293)
chr10	59158995	59290995	132001	rs4462262	9e-08	Diabetic retinopathy	rs4462262 (9e-08,21310492)
chr10	64438485	64551995	113511	rs10761659;rs10995271;rs224136	6e-46	Inflammatory bowel disease;Crohn's disease	rs10761659 (6e-46,23128233);rs10761659 (5e-06,22936669);rs10761659 (4e-22,21102463);rs10995271 (4e-20,18587394);rs10761659 (2e-06,17554300);rs224136 (1e-10,17435756)
chr10	80093995	80224995	131001	rs2395528	6e-06	Conduct disorder (interaction)	rs2395528 (6e-06,18846501)
chr10	107418011	107672011	254001	rs17119461	7e-12	Melanoma	rs17119461 (7e-12,21706340)
chr10	112869729	112923370	53642	rs2065779;rs869244	3e-12	Insomnia (caffeine-induced);Platelet aggregation	rs2065779 (3e-06,22754043);rs869244 (3e-12,20526338)
chr10	112967011	113044229	77219	rs10885122	3e-16	Fasting glucose-related traits (interaction with BMI);Fasting glucose-related traits	rs10885122 (9e-08,22581228);rs10885122 (3e-16,20081858);rs10885122 (2e-06,20081858)
chr10	115779011	115783011	4001	rs2782980	2e-09	Blood pressure	rs2782980 (2e-09,21909110)
chr10	119349011	119421011	72001	rs181654;rs2184898	1e-07	Airflow obstruction ;Conduct disorder	rs181654 (1e-07,22837378);rs2184898 (3e-06,20585324)
chr10	120252854	120338836	85983	rs12413624	5e-11	Pancreatic cancer	rs12413624 (5e-11,22158540)
chr10	123002805	123093011	90207	rs11199874;rs10788160	5e-15	Prostate cancer;Serum prostate-specific antigen levels	rs11199874 (3e-10,22130093);rs10788160 (5e-15,21160077)
chr10	130064011	130165011	101001	rs11818629	3e-06	HIV-1 control	rs11818629 (3e-06,20041166)
chr10	133150011	133204011	54001	rs10734105	3e-08	Crohn's disease	rs10734105 (3e-08,22412388)
chr11	2685425	2737904	52480	rs231362	3e-13	Type 2 diabetes	rs231362 (3e-13,20581827)
chr11	2818425	2863425	45001	rs2237897;rs8181588;rs2237892;rs163182;rs2237895	2e-42	Type 2 diabetes	rs2237897 (9e-15,24390345);rs8181588 (5e-09,24101674);rs2237892 (4e-29,23945395);rs2237892 (1e-07,22961080);rs163182 (2e-17,21799836);rs2237892 (4e-06,21573907);rs2237895 (1e-09,20174558);rs2237892 (1e-26,19401414);rs2237897 (1e-16,18711366);rs2237892 (2e-42,18711367)
chr11	10370425	10416427	46003	rs2923084;rs6484218	4e-08	HDL cholesterol;Schizophrenia, bipolar disorder and depression (combined)	rs2923084 (5e-08,24097068);rs6484218 (4e-08,20713499);rs2923084 (5e-08,20686565)
chr11	15624425	15744425	120001	rs7108738;rs7117858	1e-32	Bone mineral density;Bone mineral density (hip)	rs7108738 (1e-15,24249740);rs7108738 (1e-32,22504420);rs7117858 (6e-10,19801982)
chr11	15918425	15980959	62535	rs11023787	5e-06	Bone mineral density (wrist)	rs11023787 (5e-06,21104366)
chr11	19569425	19598425	29001	rs10500856;rs874426	4e-06	Obesity-related traits;Attention deficit hyperactivity disorder (time to onset)	rs10500856 (7e-06,23251661);rs874426 (4e-06,18937294)
chr11	22923425	23114425	191001	rs10833905	7e-07	Sudden cardiac arrest	rs10833905 (7e-07,21658281)
chr11	28743425	29292425	549001	rs1491818;rs1602565	3e-06	Amyotrophic lateral sclerosis (age of onset);Schizophrenia	rs1491818 (8e-06,22959728);rs1602565 (3e-06,18677311)
chr11	30748425	30776951	28527	rs10767873;rs963837;rs3925584	8e-18	Renal function-related traits (BUN);Renal function-related traits (eGRFcrea);Renal function-related traits (sCR);Chronic kidney disease;Magnesium levels	rs10767873 (5e-16,22797727);rs963837 (1e-09,22797727);rs963837 (3e-09,22797727);rs3925584 (8e-18,22479191);rs3925584 (5e-16,20700443)
chr11	32296108	32388501	92394	rs2057178	1e-12	Tuberculosis	rs2057178 (3e-06,24057671);rs2057178 (1e-12,24057671);rs2057178 (3e-11,22306650)
chr11	34766425	34860425	94001	rs7929679;rs12793173	1e-09	Chronic obstructive pulmonary disease-related biomarkers;Cystic fibrosis severity	rs7929679 (7e-09,23144326);rs12793173 (1e-09,21602797)
chr11	40831425	40887425	56001	rs78015633;rs4611189	6e-07	PR interval in Tripanosoma cruzi seropositivity;Response to antipsychotic treatment in schizophrenia (reasoning)	rs78015633 (9e-06,24324551);rs4611189 (6e-07,21107309)
chr11	41752425	42244425	492001	rs1484948;rs9300039	6e-08	RR interval (heart rate);Type 2 diabetes	rs1484948 (2e-06,20031603);rs9300039 (6e-08,17463248)
chr11	68963425	69037075	73651	rs7130881;rs11228565;rs7931342;rs10896449	8e-13	Prostate cancer	rs7130881 (9e-09,21743057);rs7130881 (8e-13,19767753);rs11228565 (7e-12,19767754);rs7931342 (2e-12,18264097);rs10896449 (2e-09,18264096)
chr11	69228820	69342820	114001	rs614367;rs4980785;rs7105934	2e-63	Breast cancer;Renal cell carcinoma	rs614367 (2e-63,23535729);rs4980785 (2e-06,22010048);rs7105934 (8e-14,21131975);rs614367 (3e-15,20453838)
chr11	76266353	76340353	74001	rs7130588;rs2155219;rs11236809;rs7927997;rs7927894	4e-36	Atopic dermatitis;Allergic sensitization;Self-reported allergy;Inflammatory bowel disease;Allergic rhinitis;IgE grass sensitization;Asthma;Ulcerative colitis;Crohn's disease	rs7130588 (4e-13,23886662);rs2155219 (1e-18,23817571);rs2155219 (2e-19,23817569);rs2155219 (4e-36,23128233);rs11236809 (3e-06,23042114);rs2155219 (4e-08,22036096);rs2155219 (1e-08,22036096);rs7130588 (2e-08,21907864);rs2155219 (5e-16,21297633);rs7927997 (6e-13,21102463);rs7927894 (8e-10,19349984);rs7927894 (1e-09,18587394)
chr11	79055353	79208353	153001	rs12576775;rs12290811;rs530965	4e-08	Autism spectrum disorder, attention deficit-hyperactivity disorder, bipolar disorder, major depressive disorder, and schizophrenia (combined);Bipolar disorder;Cognitive test performance	rs12576775 (4e-08,23453885);rs12576775 (4e-08,21926972);rs12290811 (4e-06,18711365);rs530965 (4e-06,17903297)
chr11	80800353	80857353	57001	rs1357339	5e-06	HIV-1 viral setpoint	rs1357339 (5e-06,20205591)
chr11	90786353	90954353	168001	rs1528753	8e-08	Aging traits	rs1528753 (8e-08,17903295)
chr11	91946353	91974353	28001	rs1350445	9e-06	Subclinical atherosclerosis traits (other)	rs1350445 (9e-06,17903303)
chr11	95268353	95342353	74001	rs4409785	2e-13	Rheumatoid arthritis;Vitiligo;Multiple sclerosis	rs4409785 (1e-11,24390342);rs4409785 (4e-09,24390342);rs4409785 (2e-13,22561518);rs4409785 (6e-07,21833088)
chr11	95858353	95981353	123001	rs10765792	8e-13	Sudden cardiac arrest	rs10765792 (8e-13,21658281)
chr11	98431791	98704791	273001	rs4237591	2e-06	Non-alcoholic fatty liver disease histology (lobular)	rs4237591 (2e-06,20708005)
chr11	103547279	103761177	213899	rs1917445;rs974819	2e-09	Neutrophil count;Coronary heart disease	rs1917445 (6e-07,21507922);rs974819 (2e-09,21378988)
chr11	104227515	104585713	358199	rs11226373	2e-18	Matrix metalloproteinase levels	rs11226373 (2e-18,20031604)
chr11	106252791	106402791	150001	rs10895959	3e-06	Inattentive symptoms	rs10895959 (3e-06,18821565)
chr11	112349791	112458791	109001	rs7105881	3e-07	Response to antipsychotic treatment	rs7105881 (3e-07,20195266)
chr11	115614791	115769791	155001	rs638882	4e-06	Hip geometry	rs638882 (4e-06,17903296)
chr11	116277791	116300791	23001	rs490592	1e-06	Brain structure	rs490592 (1e-06,20171287)
chr11	122087791	122198791	111001	rs565229	4e-06	Hemostatic factors and hematological phenotypes	rs565229 (4e-06,17903294)
chr11	122868204	122884791	16588	rs2126200;rs6589964	2e-12	IgG glycosylation;Menarche (age at onset)	rs2126200 (7e-06,23382691);rs6589964 (2e-12,21102462)
chr11	124599791	124609368	9578	rs12807809	2e-09	Schizophrenia	rs12807809 (2e-09,19571808)
chr11	127586791	127902791	316001	rs7927044	7e-09	Asthma (childhood onset)	rs7927044 (7e-09,22560479)
chr11	128188791	128240791	52001	rs4937314;rs6590322	7e-06	Alzheimer's disease (late onset);Hippocampal atrophy	rs4937314 (7e-06,22881374);rs6590322 (9e-06,19668339)
chr12	2270740	2440463	169724	rs1006737;rs4765905;rs4765913	6e-13	Schizophrenia or bipolar disorder;Schizophrenia;Autism spectrum disorder, attention deficit-hyperactivity disorder, bipolar disorder, major depressive disorder, and schizophrenia (combined);Bipolar disorder;Bipolar disorder and major depressive disorder (combined)	rs1006737 (6e-13,24280982);rs1006737 (7e-08,24280982);rs1006737 (2e-06,24280982);rs1006737 (5e-12,23974872);rs1006737 (5e-09,23453885);rs4765905 (1e-07,22688191);rs4765905 (2e-07,22688191);rs4765905 (2e-06,21926974);rs4765913 (2e-08,21926972);rs1006737 (3e-08,20351715);rs1006737 (7e-08,18711365)
chr12	4318740	4341537	22798	rs10849023;rs11611647	8e-12	Red blood cell traits;Red blood cell count	rs10849023 (8e-12,23222517);rs11611647 (6e-09,20139978)
chr12	20142734	20288734	146001	rs10770612	2e-08	Aortic root size	rs10770612 (2e-08,19584346)
chr12	20378734	20476734	98001	rs7134375	1e-08	HDL cholesterol	rs7134375 (1e-08,24097068);rs7134375 (4e-08,20686565)
chr12	24155874	24271549	115676	rs10842262	2e-09	Non-obstructive azoospermia	rs10842262 (2e-09,22197933)
chr12	24750734	24834734	84001	rs17287293;rs11047543	3e-20	Heart rate;Resting heart rate;PR interval	rs17287293 (3e-20,23583979);rs17287293 (2e-10,20639392);rs11047543 (3e-13,20062060)
chr12	27980734	28049128	68395	rs258401;rs7953528	2e-12	Retinopathy in non-diabetics;Bone mineral density	rs258401 (6e-06,23393555);rs7953528 (2e-12,22504420)
chr12	30103734	30119734	16001	rs2046383;rs1463605	7e-08	Heart failure;Aging traits	rs2046383 (3e-06,20445134);rs1463605 (7e-08,17903295)
chr12	42118734	42283734	165001	rs871392	3e-06	Biochemical measures	rs871392 (3e-06,19260141)
chr12	43093734	43211734	118001	rs12316797;rs2731006	1e-06	Visceral adipose tissue/subcutaneous adipose tissue ratio;Panic disorder	rs12316797 (1e-06,22589738);rs2731006 (4e-06,19165232)
chr12	66117734	66162734	45001	rs10784496	3e-07	Cerebrospinal AB1-42 levels	rs10784496 (3e-07,20932310)
chr12	66390734	66425734	35001	rs4026608	2e-09	Aortic root size	rs4026608 (2e-09,19584346)
chr12	68469278	68508352	39075	rs7134599;rs1558744	9e-32	Inflammatory bowel disease;Ulcerative colitis	rs7134599 (9e-32,23128233);rs7134599 (1e-16,21297633);rs1558744 (4e-12,20228799);rs1558744 (3e-12,19122664)
chr12	68763734	68793734	30001	rs416350	4e-08	Temperament (bipolar disorder)	rs416350 (4e-08,22365631)
chr12	69824734	69831983	7250	rs10748128;rs11177669	2e-20	Height	rs10748128 (7e-15,23563607);rs10748128 (2e-20,20881960);rs11177669 (3e-06,18391951)
chr12	73764734	74633734	869001	rs7964120;rs7963521;rs10506701;rs1154865	7e-07	Obesity-related traits;Chemerin levels;Bone mineral density;Breast cancer	rs7964120 (5e-06,23251661);rs7963521 (9e-06,20237162);rs10506701 (1e-06,17903296);rs1154865 (7e-07,17903305)
chr12	76197734	76259734	62001	rs7307780	5e-15	Sudden cardiac arrest	rs7307780 (5e-15,21658281)
chr12	77587870	77744870	157001	rs6538140;rs1402279	4e-06	Tuberculosis;Smoking behavior	rs6538140 (4e-06,24057671);rs1402279 (5e-06,19247474)
chr12	84366533	84999533	633001	rs1545843	1e-09	Major depressive disorder	rs1545843 (1e-09,21521612)
chr12	89164082	89342533	178452	rs12821256	4e-30	Hair color;Blond vs. brown hair color	rs12821256 (7e-19,23548203);rs12821256 (4e-30,17952075)
chr12	90150381	90571533	421153	rs7965584;rs10858945;rs10858946	1e-16	Magnesium levels;Optic nerve measurement (cup area);Optic nerve measurement (cup-to-disc ratio)	rs7965584 (1e-16,20700443);rs10858945 (6e-06,20395239);rs10858946 (6e-06,20395239)
chr12	91036870	91161870	125001	rs1847461	8e-06	Smoking behavior	rs1847461 (8e-06,19247474)
chr12	92044870	92305870	261001	rs17019682;rs10777332	2e-06	Heart failure;Biochemical measures	rs17019682 (2e-06,20445134);rs10777332 (5e-06,19260141)
chr12	97662870	97701870	39001	rs10777845	5e-06	Sudden cardiac arrest	rs10777845 (5e-06,21658281)
chr12	102338533	102391632	53100	rs7971536	8e-14	Height	rs7971536 (8e-14,20881960)
chr12	113965618	114027618	62001	rs11066587	5e-06	Quantitative traits	rs11066587 (5e-06,19197348)
chr12	115342281	115385281	43001	rs10850408;rs2384550;rs1896312	3e-17	Alzheimer's disease;Blood pressure;PR interval;Diastolic blood pressure	rs10850408 (9e-07,22159054);rs2384550 (4e-06,21909110);rs1896312 (3e-17,20062060);rs2384550 (4e-08,19430479)
chr12	115446618	115559281	112664	rs35444;rs2194980	1e-10	Blood pressure;Metabolite levels	rs35444 (8e-07,21572416);rs35444 (1e-10,21572416);rs2194980 (3e-07,19043545)
chr12	127761048	127834048	73001	rs1823172;rs10744304	5e-07	Sudden cardiac arrest;Depression (quantitative trait)	rs1823172 (5e-07,21658281);rs10744304 (9e-06,20800221)
chr12	131371048	131397048	26001	rs7299940	7e-06	Panic disorder	rs7299940 (7e-06,19165232)
chr13	22292000	22326000	34001	rs518590	2e-07	Response to antipsychotic treatment	rs518590 (2e-07,20195266)
chr13	22654000	22719000	65001	rs7318731	1e-06	RR interval (heart rate)	rs7318731 (1e-06,20031603)
chr13	23220000	23247227	27228	rs1034200	4e-09	Corneal structure;Central corneal thickness	rs1034200 (4e-09,23291589);rs1034200 (4e-09,20719862)
chr13	24587000	24614000	27001	rs17079773	5e-06	Inattentive symptoms	rs17079773 (5e-06,18821565)
chr13	27395000	27435000	40001	rs9319321	3e-06	Asthma (toluene diisocyanate-induced)	rs9319321 (3e-06,19187332)
chr13	27509000	27565000	56001	rs17085007	3e-19	Ulcerative colitis;Inflammatory bowel disease	rs17085007 (3e-07,23511034);rs17085007 (8e-06,23511034);rs17085007 (3e-19,23128233);rs17085007 (1e-16,21297633);rs17085007 (7e-08,19915573)
chr13	29367000	29436000	69001	rs954108;rs1161463	1e-06	Obesity-related traits;Attention deficit hyperactivity disorder symptoms (interaction)	rs954108 (1e-06,23251661);rs1161463 (2e-06,18846501)
chr13	37997000	38068000	71001	rs9646096;rs1590305	3e-06	Age-related macular degeneration;Hip geometry	rs9646096 (6e-06,23326517);rs1590305 (3e-06,17903296)
chr13	38464000	38634000	170001	rs9548119	9e-06	Self-rated health	rs9548119 (9e-06,20707712)
chr13	40502000	40656000	154001	rs9548988	3e-07	Ulcerative colitis	rs9548988 (3e-07,19915572)
chr13	40747000	40861000	114001	rs10492681	2e-06	Select biomarker traits	rs10492681 (2e-06,17903293)
chr13	41003000	41046000	43001	rs941823	2e-14	Inflammatory bowel disease;Ulcerative colitis	rs941823 (2e-14,23128233);rs941823 (4e-12,21297633)
chr13	42949000	43103000	154001	rs9533095;rs9533090;rs17638544;rs9594738;rs2062305;rs9594759	5e-68	Bone mineral density;Crohn's disease;Bone mineral density (spine);Bone mineral density (hip)	rs9533095 (2e-15,24249740);rs9533090 (3e-07,24249740);rs17638544 (5e-06,23437003);rs9533090 (5e-68,22504420);rs9594738 (4e-06,21533022);rs2062305 (5e-10,21102463);rs9533090 (5e-25,19801982);rs9594759 (2e-17,19079262);rs9594738 (2e-08,18445777);rs9594759 (2e-21,18445777)
chr13	46832999	46866999	34001	rs958546	5e-06	Atrial fibrillation	rs958546 (5e-06,17903304)
chr13	48131999	48391999	260001	rs8001976;rs1575891;rs2478333	4e-08	Aging (time to event);Cardiac hypertrophy;QT interval	rs8001976 (3e-06,21782286);rs1575891 (6e-06,21348951);rs2478333 (4e-08,20031603)
chr13	51059999	51172999	113001	rs3118906;rs1239954;rs9316500;rs3118905;rs1262778;rs3118914;rs1239947;rs3116602	1e-45	Height;Pubertal anthropometrics;Obesity-related traits;Pulmonary function decline;Bipolar disorder and major depressive disorder (combined)	rs3118906 (2e-24,23563607);rs3118906 (5e-06,23449627);rs1239954 (9e-06,23251661);rs9316500 (5e-06,22424883);rs3118905 (1e-45,20881960);rs1262778 (8e-06,20351715);rs3118914 (4e-10,19343178);rs1239947 (8e-06,18391951);rs3116602 (7e-09,18391952)
chr13	54059999	54130999	71001	rs9568867;rs9568856	2e-09	Obesity	rs9568867 (2e-09,23563607);rs9568856 (2e-09,22484627)
chr13	54571999	54682999	111001	rs9596905;rs9536591	2e-06	DNA methylation (variation);Stroke	rs9596905 (2e-06,23725790);rs9536591 (6e-06,17434096)
chr13	58828999	59166999	338001	rs4886088;rs10492604	4e-06	Subcutaneous adipose tissue;Sleep-related phenotypes	rs4886088 (8e-06,22589738);rs10492604 (4e-06,17903308)
chr13	61389999	61594999	205001	rs7337573	2e-08	Phospholipid levels (plasma)	rs7337573 (2e-08,22359512)
chr13	65426999	66201999	775001	rs1333026	8e-06	Body mass index	rs1333026 (8e-06,17903300)
chr13	69459999	69561999	102001	rs2066219	9e-06	Diabetes related insulin traits	rs2066219 (9e-06,17903298)
chr13	70724999	70865999	141001	rs1928007;rs9572423	5e-06	Word reading;Major depressive disorder	rs1928007 (5e-06,23738518);rs9572423 (9e-06,20125088)
chr13	72327999	72412999	85001	rs584480;rs626277	3e-11	Urate levels;Chronic kidney disease	rs584480 (9e-06,23263486);rs626277 (3e-11,20383146)
chr13	73837999	73934999	97001	rs9573163;rs1886449;rs9543325	5e-13	Pancreatic cancer	rs9573163 (5e-13,22158540);rs1886449 (9e-06,20686608);rs9543325 (3e-11,20101243)
chr13	74714999	74889999	175001	rs12429889;rs8000245	5e-20	Sudden cardiac arrest;Optic nerve measurement (rim area)	rs12429889 (5e-20,21658281);rs8000245 (8e-06,20395239)
chr13	75081999	75147999	66001	rs17718828	1e-08	Phospholipid levels (plasma)	rs17718828 (1e-08,22359512)
chr13	80601999	80757309	155311	rs12431307;rs8001641;rs7981942;rs1359790;rs9574565	9e-11	Obesity-related traits;Orofacial clefts;Fasting insulin-related traits (interaction with BMI);Type 2 diabetes	rs12431307 (5e-06,23251661);rs8001641 (3e-10,22863734);rs8001641 (9e-11,22863734);rs7981942 (2e-06,22581228);rs1359790 (6e-09,20862305);rs9574565 (3e-07,20023658)
chr13	87041999	87983999	942001	rs4773460	2e-06	Hippocampal atrophy	rs4773460 (2e-06,19668339)
chr13	95450999	95475999	25001	rs9302001	3e-07	Panic disorder	rs9302001 (3e-07,19165232)
chr13	103828999	103877999	49001	rs912969	8e-06	Smoking behavior	rs912969 (8e-06,19247474)
chr13	111449999	111505999	56001	rs767210	3e-07	Cognitive performance	rs767210 (3e-07,19734545)
chr14	20953160	20959160	6001	rs12147450	6e-07	Response to antipsychotic therapy (extrapyramidal side effects)	rs12147450 (6e-07,19875103)
chr14	27241160	27283160	42001	rs1951082	5e-06	Attention deficit hyperactivity disorder and conduct disorder	rs1951082 (5e-06,18951430)
chr14	36343249	36429249	86001	rs1168987	5e-06	Response to antineoplastic agents	rs1168987 (5e-06,21659360)
chr14	36498244	36686249	188006	rs1537424;rs944289	2e-09	Thyroid hormone levels;Thyroid cancer	rs1537424 (1e-08,23408906);rs944289 (2e-09,19198613)
chr14	42547250	42699250	152001	rs2154294	3e-06	Alcoholism (12-month weekly alcohol consumption)	rs2154294 (3e-06,21529783)
chr14	49306250	49409250	103001	rs2352904	2e-06	Cognitive test performance	rs2352904 (2e-06,17903297)
chr14	54056250	54104250	48001	rs1380131	9e-06	Alcoholism (heaviness of drinking)	rs1380131 (9e-06,21529783)
chr14	58238247	58449247	211001	rs8013190;rs1335515;rs808225	7e-08	HIV-1 control;Attention deficit hyperactivity disorder (time to onset);Pulmonary function	rs8013190 (7e-08,20041166);rs1335515 (8e-06,18937294);rs808225 (7e-06,17903307)
chr14	59264247	59448247	184001	rs405460;rs4901869	6e-07	Obesity-related traits;Panic disorder	rs405460 (6e-07,23251661);rs4901869 (6e-06,19165232)
chr14	78783247	78796981	13735	rs11624704;rs6574433	3e-09	Obesity;Cognitive performance	rs11624704 (3e-09,21552555);rs6574433 (6e-06,20125193)
chr14	84702247	84789247	87001	rs11159647	2e-06	Alzheimer's disease	rs11159647 (2e-06,18976728)
chr14	87500247	87637247	137001	rs11624056	3e-08	Sudden cardiac arrest	rs11624056 (3e-08,21658281)
chr14	97091247	97175247	84001	rs17094273	9e-08	Tanning	rs17094273 (9e-08,19340012)
chr14	98451247	98678247	227001	rs10142119;rs1456988;rs10144042;rs7140601;rs857228;rs7152623;rs4900384;rs10484128	3e-15	IgE levels in asthmatics (D.f. specific) ;Graves' disease;Lipoprotein-associated phospholipase A2 activity change in response to statin therapy;Immune response to smallpox vaccine (IL-6);Sexual dysfunction (SSRI/SNRI-related);Aortic stiffness;Type 1 diabetes;Hemostatic factors and hematological phenotypes	rs10142119 (2e-07,23967269);rs1456988 (5e-09,23612905);rs10144042 (2e-06,23118302);rs7140601 (7e-07,22542470);rs857228 (3e-06,22445761);rs7152623 (3e-15,22068335);rs4900384 (4e-09,19430480);rs10484128 (6e-06,17903294)
chr14	98812247	98989247	177001	rs1459148	2e-06	Response to antipsychotic therapy (extrapyramidal side effects)	rs1459148 (2e-06,19875103)
chr15	26268907	26297623	28717	rs6576507;rs4906844	1e-08	Insulin resistance/response;Cortical thickness	rs6576507 (4e-07,21901158);rs6576507 (7e-06,21901158);rs4906844 (1e-08,21810643)
chr15	29004959	29012959	8001	rs8033165	2e-12	Black vs. blond hair color;Black vs. red hair color	rs8033165 (5e-11,18483556);rs8033165 (2e-12,18483556)
chr15	34969708	35039708	70001	rs11073058;rs524952;rs634990	1e-15	Axial length;Refractive error	rs11073058 (4e-11,24144296);rs524952 (1e-15,23396134);rs634990 (2e-14,20835239)
chr15	36277708	36350708	73001	rs1898036;rs10520045;rs4923705	2e-07	Response to tocilizumab in rheumatoid arthritis;Major depressive disorder;Attention deficit hyperactivity disorder	rs1898036 (2e-07,22491018);rs10520045 (7e-06,20673876);rs4923705 (2e-06,20732626)
chr15	39112708	39158708	46001	rs2624265	4e-07	Metabolic traits	rs2624265 (4e-07,19060910)
chr15	46617708	46667708	50001	rs4775302	4e-08	Prostate cancer	rs4775302 (4e-08,22130093)
chr15	53264708	53329301	64594	rs719714	4e-08	Cognitive function	rs719714 (4e-08,22126837)
chr15	58668708	58717708	49001	rs2043085;rs1532085;rs920915;rs11857380;rs539901;rs10468017;rs35853021;rs16940212;rs493258;rs4775041	1e-188	Lipid traits;Cholesterol, total;HDL cholesterol;Triglycerides;Age-related macular degeneration;Red blood cell traits;Obesity-related traits;Non-small cell lung cancer;Metabolite levels;Metabolic syndrome;Phospholipid levels (plasma);Lipid metabolism phenotypes;Cardiovascular disease risk factors;Metabolic syndrome (bivariate traits)	rs2043085 (2e-08,24386095);rs1532085 (7e-47,24097068);rs1532085 (1e-188,24097068);rs1532085 (2e-18,24097068);rs920915 (3e-11,23455636);rs1532085 (7e-11,23222517);rs11857380 (3e-06,23251661);rs539901 (8e-06,23144319);rs1532085 (9e-104,22916037);rs1532085 (5e-24,22399527);rs10468017 (7e-43,22359512);rs35853021 (7e-76,22286219);rs10468017 (3e-12,21943158);rs16940212 (1e-24,21909109);rs10468017 (3e-1…
chr15	62380708	62417133	36426	rs7172432;rs7173964;rs4502156;rs1436953;rs1436955	4e-20	Type 2 diabetes;Fasting glucose-related traits (interaction with BMI);Proinsulin levels	rs7172432 (1e-06,23945395);rs7173964 (6e-12,22581228);rs4502156 (4e-20,21873549);rs1436953 (8e-06,21799836);rs1436955 (7e-07,20862305);rs7172432 (9e-14,20818381)
chr15	69954946	70051946	97001	rs8026898;rs7176508;rs10152591;rs17374222;rs4776472	4e-19	Rheumatoid arthritis;Chronic lymphocytic leukemia;Height;Atrial fibrillation	rs8026898 (4e-19,24390342);rs8026898 (6e-18,24390342);rs7176508 (8e-18,24292274);rs7176508 (1e-17,23770605);rs7176508 (3e-11,22700719);rs10152591 (3e-10,20881960);rs17374222 (2e-06,20453842);rs7176508 (5e-12,18758461);rs4776472 (8e-06,17903304)
chr15	89581996	89618996	37001	rs420017	7e-06	Obesity-related traits;Height	rs420017 (8e-06,23251661);rs420017 (7e-06,21998595)
chr15	94675996	94723996	48001	rs2388436	6e-06	Hoarding	rs2388436 (6e-06,21302353)
chr15	95238996	95284996	46001	rs7173947	3e-08	Hematological and biochemical traits	rs7173947 (3e-08,20139978)
chr15	96050996	96090996	40001	rs933769	7e-06	Alcoholism (alcohol dependence factor score)	rs933769 (7e-06,21529783)
chr15	96140996	96181996	41001	rs10520789;rs4321143	6e-07	Response to TNF-alpha inhibitors in rheumatoid arthritis;Conduct disorder (interaction)	rs10520789 (6e-07,22569225);rs4321143 (7e-06,18846501)
chr15	96804996	96868996	64001	rs1437588;rs7181753;rs2398162	3e-06	Migraine;Electroencephalographic traits in alcoholism;Hypertension	rs1437588 (3e-06,23793025);rs7181753 (3e-06,22554406);rs2398162 (6e-06,17554300)
chr16	5570000	5614731	44732	rs870288	1e-08	Subcutaneous adipose tissue;Phospholipid levels (plasma)	rs870288 (9e-06,22589738);rs870288 (1e-08,22359512)
chr16	7763000	7842000	79001	rs3112740	6e-06	Smoking behavior	rs3112740 (6e-06,19247474)
chr16	9658500	9754500	96001	rs12325410;rs17550532	1e-06	Autism spectrum disorder, attention deficit-hyperactivity disorder, bipolar disorder, major depressive disorder, and schizophrenia (combined);Sudden cardiac arrest	rs12325410 (1e-06,23453885);rs17550532 (2e-06,21658281)
chr16	13020500	13120500	100001	rs7192086	6e-06	Schizophrenia	rs7192086 (6e-06,18677311)
chr16	14378041	14451500	73460	rs1659127	1e-11	Menarche (age at onset);Height	rs1659127 (4e-09,21102462);rs1659127 (1e-11,20881960)
chr16	20191008	20268500	77493	rs12597579	1e-08	Body mass index	rs12597579 (1e-08,22344219)
chr16	27050500	27065500	15001	rs2203512	3e-07	Cognitive performance	rs2203512 (3e-07,19734545)
chr16	50844500	50892284	47785	rs16948876	2e-10	Leprosy	rs16948876 (2e-10,22019778)
chr16	50945379	51032500	87122	rs1564981;rs1566045	2e-22	Bone mineral density	rs1564981 (2e-10,22504420);rs1566045 (2e-22,22504420)
chr16	51321500	51426500	105001	rs4131099	4e-06	Personality dimensions	rs4131099 (4e-06,20691247)
chr16	51435500	51498500	63001	rs1362756	5e-09	Optic disc parameters	rs1362756 (5e-09,20548946)
chr16	56980500	56994893	14394	rs3764261;rs9989419;rs247617;rs173539;rs247616	0	Lipid traits;Cholesterol, total;HDL cholesterol;LDL cholesterol;Triglycerides;Lipoprotein-associated phospholipase A2 activity and mass;Metabolite levels;Metabolic syndrome;Lipid metabolism phenotypes;Cardiovascular disease risk factors;Age-related macular degeneration;HDL Cholesterol - Triglycerides (HDLC-TG);Metabolic syndrome (bivariate traits);Hematological and biochemical traits;Waist circum…	rs3764261 (2e-25,24386095);rs3764261 (4e-31,24097068);rs3764261 (0,24097068);rs3764261 (2e-34,24097068);rs3764261 (2e-25,24097068);rs9989419 (5e-11,24023261);rs247617 (1e-44,23726366);rs247617 (3e-16,23726366);rs3764261 (7e-21,23118302);rs173539 (3e-70,22916037);rs247617 (9e-60,22399527);rs3764261 (1e-36,22286219);rs247616 (3e-08,22003152);rs173539 (3e-65,21943158);rs3764261 (7e-09,21665990);rs17…
chr16	60314488	60356861	42374	rs9932186	3e-08	Phospholipid levels (plasma)	rs9932186 (3e-08,22359512)
chr16	61122500	61453500	331001	rs2639889	9e-07	Morbidity-free survival	rs2639889 (9e-07,17903295)
chr16	63952500	64119500	167001	rs1381102	6e-06	Attention deficit hyperactivity disorder and conduct disorder	rs1381102 (6e-06,18951430)
chr16	73005821	73079500	73680	rs879324;rs2106261;rs7193343;rs7199343	3e-16	Stroke (ischemic);Atrial fibrillation;Kawasaki disease	rs879324 (2e-08,23041239);rs2106261 (3e-16,22544366);rs2106261 (2e-15,19597492);rs7193343 (1e-10,19597491);rs7199343 (2e-06,19132087)
chr16	73467500	73507500	40001	rs12446956	1e-06	Major depressive disorder	rs12446956 (1e-06,21042317)
chr16	76652500	76900500	248001	rs113716969;rs17679567;rs13330107	2e-06	Serum dimethylarginine levels (asymmetric/symetric ratio);Response to TNF-alpha inhibitors in rheumatoid arthritis;Inattentive symptoms	rs113716969 (2e-06,24159190);rs17679567 (9e-06,22569225);rs13330107 (9e-06,18821565)
chr16	79667014	79760500	93487	rs3813582;rs7188445;rs17767419;rs3813579;rs1424233	8e-18	Thyroid hormone levels;Urate levels;Thyroid function;Thyroid volume;Obesity	rs3813582 (8e-18,23408906);rs3813582 (6e-17,23408906);rs7188445 (2e-09,23263486);rs3813582 (6e-10,22494929);rs17767419 (9e-15,21565293);rs3813579 (4e-10,21565293);rs1424233 (4e-13,19151714)
chr16	80495564	80560500	64937	rs4581712	3e-09	Liver enzyme levels (gamma-glutamyl transferase)	rs4581712 (3e-09,22001757)
chr16	82309500	82413500	104001	rs11863065;rs4082514;rs4087296	1e-07	Obesity-related traits;Cognitive performance;Bone mineral density	rs11863065 (4e-07,23251661);rs11863065 (1e-06,23251661);rs11863065 (1e-07,23251661);rs11863065 (5e-06,23251661);rs11863065 (9e-07,23251661);rs11863065 (9e-06,23251661);rs11863065 (3e-06,23251661);rs4082514 (3e-06,19734545);rs4087296 (3e-07,17903296)
chr16	85980500	86024500	44001	rs13330176;rs16940186;rs16940202;rs10521318;rs2280381;rs13333054;rs11642873;rs11117432;rs17445836	6e-19	Rheumatoid arthritis;Ulcerative colitis;Inflammatory bowel disease;Multiple sclerosis;Systemic sclerosis;Primary biliary cirrhosis	rs13330176 (9e-09,24390342);rs13330176 (1e-12,24390342);rs16940186 (4e-10,23511034);rs16940202 (3e-09,23511034);rs10521318 (1e-09,23128233);rs2280381 (2e-06,22446963);rs13333054 (1e-08,21833088);rs11642873 (2e-12,21779181);rs11117432 (5e-11,21399635);rs16940202 (6e-19,21297633);rs17445836 (4e-09,19525953)
chr16	86635500	86736500	101001	rs71390846;rs300032;rs1867485;rs10048146	1e-14	Bone mineral density;IgG glycosylation;Obesity-related traits;Bone mineral density (hip);Bone mineral density (spine)	rs71390846 (2e-10,24249740);rs71390846 (2e-06,24249740);rs300032 (9e-08,23382691);rs300032 (3e-07,23382691);rs1867485 (3e-06,23251661);rs10048146 (1e-14,22504420);rs10048146 (2e-07,19801982);rs10048146 (2e-08,19801982)
chr16	88197500	88345507	148008	rs6540223;rs9938149;rs12447690	2e-49	Axial length;Corneal structure;Central corneal thickness	rs6540223 (7e-08,24144296);rs9938149 (2e-49,23291589);rs9938149 (1e-12,22814818);rs12447690 (6e-22,20719862);rs12447690 (9e-11,20485516)
chr17	10004276	10035336	31061	rs12150284;rs11656696	1e-08	Intraocular pressure	rs12150284 (2e-06,24002674);rs11656696 (1e-08,22570627)
chr17	13684276	13739276	55001	rs7215286;rs4792394;rs12949531	3e-06	IgG glycosylation;Conduct disorder (symptom count);Systemic lupus erythematosus	rs7215286 (3e-06,23382691);rs4792394 (9e-06,20585324);rs12949531 (8e-06,19165918)
chr17	14284276	14300276	16001	rs3848445	8e-09	Protein quantitative trait loci	rs3848445 (8e-09,18464913)
chr17	49570480	49628002	57523	rs9635759	7e-13	Menarche (age at onset)	rs9635759 (7e-13,21102462)
chr17	51118002	51289002	171001	rs8073783	8e-06	Conduct disorder (interaction)	rs8073783 (8e-06,18846501)
chr17	54741087	54802002	60916	rs227731;rs227724	7e-15	Orofacial clefts;Height	rs227731 (2e-08,22863734);rs227724 (7e-15,20881960);rs227731 (1e-08,20023658)
chr17	68255406	68741406	486001	rs4793501;rs16975985;rs312691;rs623011;rs7219669;rs17718586;rs6501384;rs17779747	6e-14	Refractive error;Obesity-related traits;Thyrotoxic hypokalemic periodic paralysis;Cardiac repolarization;Sudden cardiac arrest;Eosinophilic esophagitis (pediatric);QT interval	rs4793501 (3e-08,23396134);rs16975985 (5e-06,23251661);rs312691 (8e-14,22863731);rs623011 (4e-12,22399142);rs7219669 (6e-14,22342860);rs17718586 (2e-08,21658281);rs6501384 (6e-06,20208534);rs17779747 (6e-12,19305409)
chr17	69102406	69244406	142001	rs12946942;rs11654749;rs1859962	2e-16	Adolescent idiopathic scoliosis (severe);Pulmonary function (interaction);Prostate cancer	rs12946942 (6e-12,24023777);rs11654749 (1e-08,23284291);rs11654749 (7e-08,23284291);rs1859962 (3e-11,21743057);rs1859962 (2e-16,19767753);rs1859962 (1e-06,18264097);rs1859962 (3e-10,17603485)
chr17	69790406	69966406	176001	rs7217932	2e-11	Bone mineral density	rs7217932 (2e-11,22504420)
chr18	4766001	4844001	78001	rs7237848	2e-07	White blood cell types	rs7237848 (2e-07,21738478)
chr18	20137003	20295003	158001	rs4331426;rs11661542	1e-12	Tuberculosis;Intracranial aneurysm	rs4331426 (2e-08,24057671);rs4331426 (7e-09,20694014);rs11661542 (1e-12,20364137)
chr18	25761003	26259003	498001	rs11659841;rs879500;rs4800843;rs11083271;rs4131805	2e-06	Periodontal disease-related phenotypes;Lung function (forced vital capacity);Response to amphetamines;Non-alcoholic fatty liver disease histology (lobular);Hip geometry	rs11659841 (9e-06,24347629);rs879500 (5e-06,24023788);rs4800843 (3e-06,22952603);rs11083271 (8e-06,20708005);rs4131805 (2e-06,17903296)
chr18	31389003	31425003	36001	rs1013696	4e-06	Response to antidepressants	rs1013696 (4e-06,20360315)
chr18	47144222	47185003	40782	rs7241918;rs7228085;rs2156552;rs4939883;rs7240405	3e-49	Cholesterol, total;HDL cholesterol;Lipid metabolism phenotypes	rs7241918 (4e-18,24097068);rs7241918 (1e-44,24097068);rs7228085 (7e-11,22286219);rs2156552 (2e-12,20864672);rs7241918 (2e-19,20686565);rs7241918 (3e-49,20686565);rs4939883 (6e-14,19936222);rs4939883 (2e-11,19936222);rs4939883 (2e-08,19936222);rs4939883 (1e-09,19936222);rs4939883 (5e-13,19936222);rs4939883 (7e-16,19936222);rs4939883 (4e-10,19936222);rs4939883 (2e-11,19060911);rs4939883 (7e-15,1906…
chr18	52713003	52766003	53001	rs4801131;rs12966547	3e-10	Schizophrenia;Autism spectrum disorder, attention deficit-hyperactivity disorder, bipolar disorder, major depressive disorder, and schizophrenia (combined)	rs4801131 (1e-08,23974872);rs12966547 (3e-10,23453885);rs12966547 (3e-08,21926974)
chr18	53631003	53695003	64001	rs1978503	1e-06	Breast cancer	rs1978503 (1e-06,17903305)
chr18	57454021	57512021	58001	rs8093763	3e-08	Bleomycin sensitivity	rs8093763 (3e-08,21106707)
chr18	57730095	57917021	186927	rs6567160;rs12967135;rs7234864;rs8089364;rs538656;rs11152213;rs10871777;rs476828;rs12955983;rs489693;rs2331841;rs571312;rs17782313;rs12957347;rs12970134	6e-42	Body mass index;Fat body mass;HDL cholesterol;Obesity;Obesity (early onset extreme);Urate levels;Antipsychotic drug-induced weight gain;Height;Metabolic syndrome;Waist circumference;Weight;Waist circumference and related phenotypes	rs6567160 (8e-19,24064335);rs6567160 (3e-11,24064335);rs12967135 (4e-08,24097068);rs7234864 (4e-17,23669352);rs8089364 (4e-21,23563607);rs538656 (2e-36,23563607);rs11152213 (3e-22,23563607);rs10871777 (2e-27,23563607);rs476828 (9e-14,23563609);rs12955983 (2e-06,23263486);rs489693 (6e-12,22566560);rs2331841 (2e-11,22344221);rs571312 (6e-42,20935630);rs17782313 (4e-11,20881960);rs12967135 (7e-09,20…
chr18	62898021	63032021	134001	rs637644;rs8083346;rs470490	5e-06	Adverse response to chemotherapy in breast cancer (alopecia) (cyclophosphamide+doxorubicin+/-5FU);D-dimer levels;Atrioventricular conduction	rs637644 (7e-06,24025145);rs8083346 (6e-06,21502573);rs470490 (5e-06,21041692)
chr18	65319021	65489021	170001	rs11660238;rs74789784;rs75687134;rs114535501;rs11661646;rs13353224	2e-06	Bipolar disorder (body mass index interaction);Hyperactive-impulsive symptoms	rs11660238 (2e-06,24322204);rs74789784 (2e-06,24322204);rs75687134 (2e-06,24322204);rs114535501 (6e-06,24322204);rs11661646 (6e-06,24322204);rs13353224 (9e-06,18821565)
chr18	68119021	68188021	69001	rs8092443;rs11663206	1e-06	Response to antipsychotic treatment	rs8092443 (1e-06,20195266);rs11663206 (2e-06,20195266)
chr18	68621021	68674021	53001	rs2660917	8e-06	Iron status biomarkers	rs2660917 (8e-06,19084217)
chr18	71039021	71069021	30001	rs1943816	1e-07	Cerebrospinal P-tau181p levels	rs1943816 (1e-07,20932310)
chr19	3302001	3320001	18001	rs11669592	4e-06	Non-alcoholic fatty liver disease histology (other)	rs11669592 (4e-06,20708005)
chr19	8776879	8796159	19281	rs2164983	7e-09	Atopic dermatitis	rs2164983 (7e-09,22197932)
chr19	18808914	18850707	41794	rs10423674	6e-09	Menarche (age at onset)	rs10423674 (6e-09,21102462)
chr19	22731161	22770161	39001	rs8111998	8e-07	Corneal structure	rs8111998 (8e-07,21979947)
chr19	33723161	33766161	43001	rs17694108;rs736289;rs10500264	6e-15	Inflammatory bowel disease;Crohn's disease;Inflammatory bowel disease (early onset)	rs17694108 (6e-15,23128233);rs736289 (9e-09,21102463);rs10500264 (4e-10,19915574)
chr20	1920577	1950857	30281	rs6035126;rs13042885;rs6045676;rs6136489	6e-14	Liver enzyme levels (alanine transaminase);Mean platelet volume;Aortic root size	rs6035126 (5e-06,24124411);rs13042885 (6e-14,22139419);rs6045676 (3e-08,21223598);rs6136489 (8e-11,19820697)
chr20	4096225	4108001	11777	rs1741344	3e-09	Height	rs1741344 (3e-09,20881960)
chr20	6275001	6409001	134001	rs6085533;rs961253	2e-10	Metabolite levels (X-11787);Colorectal cancer	rs6085533 (1e-06,23934736);rs961253 (2e-10,19011631)
chr20	6570520	6644001	73482	rs6107853;rs2145270;rs2145272;rs967417	2e-24	Body mass index;Height	rs6107853 (2e-06,23669352);rs2145270 (5e-18,23563607);rs2145272 (2e-24,20881960);rs2145270 (6e-06,19079261);rs967417 (2e-08,18391951)
chr20	7551001	7600001	49001	rs6108011	6e-06	Hemostatic factors and hematological phenotypes	rs6108011 (6e-06,17903294)
chr20	12828001	12894001	66001	rs2073233	1e-06	Brain structure	rs2073233 (1e-06,20171287)
chr20	12930001	12983001	53001	rs364585;rs680379	2e-16	LDL cholesterol;Sphingolipid levels	rs364585 (4e-10,24097068);rs680379 (2e-16,22359512);rs680379 (8e-15,19798445)
chr20	14696432	14864887	168456	rs4141463	4e-08	Autism	rs4141463 (4e-08,20663923)
chr20	17050168	17159075	108908	rs852069	3e-08	Menarche (age at onset)	rs852069 (3e-08,21102462)
chr20	21760834	22186592	425759	rs6047844;rs2180439;rs1160312	2e-39	Male-pattern baldness	rs6047844 (2e-39,22693459);rs2180439 (4e-17,22032556);rs2180439 (3e-15,18849994);rs1160312 (1e-14,18849991)
chr20	38950578	39117994	167417	rs2902940;rs8124695	2e-11	Cholesterol, total;LDL cholesterol;Dupuytren's disease	rs2902940 (9e-10,24097068);rs2902940 (2e-11,24097068);rs8124695 (8e-10,21732829);rs2902940 (6e-11,20686565);rs2902940 (1e-08,20686565)
chr20	39143297	39238587	95291	rs6102059	4e-09	LDL cholesterol	rs6102059 (4e-09,19060906)
chr20	45422594	45486594	64001	rs6066084	2e-06	Quantitative traits	rs6066084 (2e-06,19197348)
chr20	51299594	51321594	22001	rs6013509	1e-10	Hemoglobin	rs6013509 (1e-10,19862010)
chr20	52301594	52356594	55001	rs6091737	6e-06	Calcium levels	rs6091737 (6e-06,20705733)
chr20	53620594	54054594	434001	rs6092078	3e-06	Response to antipsychotic treatment	rs6092078 (3e-06,20195266)
chr20	55990404	55995788	5385	rs737092;rs6092477	4e-13	Red blood cell traits;Mean corpuscular volume	rs737092 (4e-13,23222517);rs6092477 (1e-08,20139978)
chr20	59176606	59329606	153001	rs6027755	6e-06	Non-alcoholic fatty liver disease histology (other)	rs6027755 (6e-06,20708005)
chr21	16736036	16842129	106094	rs2823286;rs1297265;rs1736020;rs1736135	9e-30	Inflammatory bowel disease;Ulcerative colitis;Crohn's disease	rs2823286 (9e-30,23128233);rs1297265 (7e-13,21297633);rs1736020 (9e-12,21102463);rs1736135 (2e-07,20228799);rs1736135 (7e-09,18587394)
chr21	20475129	20674129	199001	rs2825388	8e-06	Attention deficit hyperactivity disorder symptoms (interaction)	rs2825388 (8e-06,18846501)
chr21	21880129	21907129	27001	rs2826340	2e-06	Attention deficit hyperactivity disorder and conduct disorder	rs2826340 (2e-06,18951430)
chr21	23506129	23633129	127001	rs2827312	8e-06	Alcoholism (heaviness of drinking)	rs2827312 (8e-06,21529783)
chr21	24167129	24217129	50001	rs7279441	8e-06	Self-rated health	rs7279441 (8e-06,20707712)
chr21	25092129	25219129	127001	rs2828520	4e-07	Major depressive disorder	rs2828520 (4e-07,20125088)
chr21	26508129	26762129	254001	rs9977253	5e-06	Non-alcoholic fatty liver disease histology (other)	rs9977253 (5e-06,20708005)
chr21	28632129	28711129	79001	rs457603;rs239713;rs2830840	5e-07	Liver enzyme levels (aspartate transaminase);Cerebrospinal AB1-42 levels;Response to citalopram treatment	rs457603 (5e-06,24124411);rs239713 (5e-07,20932310);rs2830840 (5e-06,19846067)
chr21	29448129	29517129	69001	rs9305354	8e-06	Urinary albumin excretion	rs9305354 (8e-06,17903292)
chr21	35588130	35721559	133430	rs9982601 ;rs1013063;rs9978142;rs9982601;rs2834442	5e-12	Coronary artery disease;Body mass index (interaction);Pulmonary function;Coronary heart disease;Height;Myocardial infarction (early onset)	rs9982601 (3e-10,24262325);rs1013063 (5e-06,23192594);rs9978142 (3e-08,21946350);rs9982601 (4e-10,21378990);rs2834442 (5e-12,20881960);rs9982601 (6e-11,19198609)
chr21	36338130	36370072	31943	rs2014300	8e-22	Esophageal cancer	rs2014300 (8e-22,21642993)
chr21	40386130	40485130	99001	rs4817986;rs2836878;rs378108;rs2242944	5e-48	Fibrinogen;Inflammatory bowel disease;Ankylosing spondylitis;C-reactive protein;Ulcerative colitis	rs4817986 (2e-11,23969696);rs2836878 (5e-48,23128233);rs378108 (2e-11,21743469);rs2836878 (2e-07,21300955);rs2836878 (2e-22,21297633);rs2242944 (8e-20,20062062);rs2836878 (4e-12,18758464)
chr21	44735572	44774572	39001	rs643608	1e-06	Non-alcoholic fatty liver disease histology (other)	rs643608 (1e-06,20708005)
chr22	28036000	28125000	89001	rs5762311	7e-06	Sudden cardiac arrest	rs5762311 (7e-06,21658281)
chr22	34795000	35135000	340001	rs55794228;rs4821261;rs1034394;rs738968;rs130575	8e-08	Serum dimethylarginine levels (symmetric);Behavioural disinhibition (generation interaction);Major depressive disorder;Immune reponse to smallpox (secreted TNF-alpha);Attention deficit hyperactivity disorder	rs55794228 (7e-06,24159190);rs4821261 (9e-06,23942779);rs1034394 (2e-06,23377640);rs738968 (8e-08,22610502);rs130575 (5e-06,18821565)
chr22	43491268	43504502	13235	rs5759167	6e-29	Prostate cancer	rs5759167 (6e-29,19767753)
chr22	48213336	48335336	122001	rs9627183	3e-06	Attention deficit hyperactivity disorder	rs9627183 (3e-06,18821564)
chr22	48902481	48932481	30001	rs80088139;rs5768709	1e-10	Bipolar disorder (body mass index interaction);Pancreatic cancer	rs80088139 (5e-06,24322204);rs5768709 (1e-10,22158540)

## Sheet: S1B.pilot_haploblocks_with_GWAS
Chromosome	Start	End	SNP
chr1	4295141	4378141	rs966321
chr1	5101141	5322141	rs7513590
chr1	30564414	30578414	rs910696
chr1	30578414	30690414	rs2180233
chr1	69381413	69731413	rs4147141,rs4650135
chr1	80176413	80390413	rs12024204
chr1	83234413	83595413	rs11163585
chr1	88595413	88928413	rs2179965
chr1	118749478	118914478	rs17038182
chr2	9875550	9940550	rs2357266
chr2	12604550	12706550	rs1534422
chr2	18202520	18268520	rs16984239
chr2	18492520	18550520	rs7580332
chr2	22606496	22813496	rs17043947
chr2	22813496	22903496	rs13015955
chr2	23355496	23504496	rs1449984
chr2	24687497	24745497	rs2165738
chr2	34393497	34555497	rs6733379
chr2	35318497	35668497	rs6750486
chr2	37735497	37877497	rs4352210
chr2	41900497	42018497	rs719593
chr2	49906497	49966497	rs17039212
chr2	52996497	53282497	rs2357013,rs1160297
chr2	58904497	59098497	rs17552189
chr2	60412497	60591497	rs10202231,rs6545803
chr2	62543497	62608497	rs10865331
chr2	68041497	68145497	rs6747972
chr2	77980493	78095493	rs7595103
chr2	79613493	79784493	rs399885,rs7570469
chr2	81525490	82266490	rs10496262,rs10496265
chr2	83002490	83543490	rs10496288,rs10496289
chr2	84004490	84382490	rs13398848,rs1534238,rs1447537
chr2	119817531	119875531	rs17189298
chr2	123554531	123771531	rs17367118
chr2	137279531	137430531	rs934299
chr2	146089531	146462531	rs10427255
chr2	147205531	147643531	rs10928302
chr2	151005755	151153755	rs6716455
chr2	156882755	156951755	rs1918172
chr2	176213755	176517755	rs2461751
chr2	177761755	177956755	rs1529093
chr2	181430756	181634756	rs918959
chr2	193231756	193447756	rs1385351
chr2	194869756	195238756	rs2176528
chr2	217865756	217973756	rs13387042
chr2	218098756	218271756	rs2553026
chr2	221805757	221928757	rs10498091
chr2	226230757	226244757	rs1517484
chr2	227498757	227582757	rs7558386
chr2	240418064	240489064	rs6743931
chr3	7851001	7991001	rs4591494
chr3	18608997	18826997	rs13073817,rs6809854
chr3	21899997	22063997	rs11719664
chr3	30342997	30425997	rs10510634
chr3	34812997	35023997	rs10514688
chr3	66743311	66828311	rs13069049,rs11709625
chr3	78340311	78473311	rs9831754
chr3	84191311	84764311	rs10511089
chr3	87088311	87172311	rs2660753
chr3	99046311	99190311	rs2670321
chr3	101671311	101809311	rs991258
chr3	106213311	106335311	rs12491921
chr3	117237311	117345311	rs1875517
chr3	117445311	117823311	rs6438424
chr3	136908311	137199311	rs1382269
chr3	142864311	142896311	rs894177
chr3	144169311	144411311	rs800082
chr3	144954311	145174311	rs345013
chr3	152630311	152746311	rs6785504,rs9883654
chr3	162066307	162384307	rs11924705,rs6789378
chr3	177067307	177114307	rs12629106
chr3	177579307	177704307	rs7612209
chr3	184180307	184219307	rs3930234
chr3	187682307	187756307	rs4686914,rs9820070
chr3	191321307	191727307	rs7635839
chr4	13774903	13855903	rs10489087
chr4	29844903	29968903	rs7442317
chr4	34503606	35117606	rs17390445
chr4	35402606	35417606	rs1533317
chr4	58949244	59081244	rs10517437
chr4	60469406	60839406	rs10517480
chr4	67614406	68057406	rs1155865
chr4	80533977	80674977	rs10518224
chr4	118195553	118401553	rs4318720
chr4	125803551	126002551	rs1986655
chr4	126889551	127027551	rs1320267
chr4	131090551	131202551	rs1024020
chr4	135065551	135591551	rs10026364
chr4	149540551	149699551	rs2358462
chr4	161365551	161730551	rs17291045
chr4	180015007	180160007	rs17067123
chr5	3992001	4102001	rs11748327
chr5	5769001	5799001	rs32566
chr5	5827001	5915001	rs7728043
chr5	6760001	6839001	rs11134178
chr5	7184001	7272001	rs7729273
chr5	25719244	25766244	rs7727656
chr5	25892244	26124244	rs10038113
chr5	28720244	28769244	rs2548003
chr5	36472244	36540244	rs2937550
chr5	40089244	40184244	rs2548145
chr5	40287244	40442244	rs17234657,rs9292777,rs1373692
chr5	57201244	57340244	rs1844437
chr5	84397245	85047245	rs4920799
chr5	100594102	101096102	rs13188771
chr5	104853102	105066102	rs10479334
chr5	109422102	109497102	rs4460176
chr5	113015102	113122102	rs4621553
chr5	124679102	124854102	rs2637496
chr5	134421102	134463102	rs254560
chr5	141862817	141971817	rs17577085
chr5	142892808	143016808	rs17100498
chr5	163853423	163992423	rs6556756
chr5	165028423	165082423	rs958994
chr5	165314423	165514423	rs9313296
chr5	165943423	166066423	rs2122554
chr5	171074396	171103396	rs254893
chr5	172869395	173004395	rs7722022
chr6	9409015	9522015	rs10484246
chr6	10112015	10244015	rs13195786
chr6	12187015	12204015	rs1040994
chr6	14162022	14278022	rs853356
chr6	14513022	14622022	rs7770731,rs6914079
chr6	22623022	22749022	rs10498712
chr6	43784023	43803023	rs943072
chr6	50942042	51102042	rs190759
chr6	67630280	67720280	rs11970254
chr6	88554282	88656282	rs2509458
chr6	88974282	89050282	rs16880441
chr6	89086282	89173282	rs10485165
chr6	91123280	91210280	rs806276
chr6	91401280	91489280	rs713155
chr6	98346280	98800280	rs6909430
chr6	99533280	99674280	rs2132683
chr6	106058308	106123308	rs9386463
chr6	106885308	106922308	rs1417352
chr6	121081302	121220302	rs2817937
chr6	134737308	134806308	rs9321453
chr6	137958308	138023308	rs6920220
chr6	140195308	141054308	rs642858
chr6	149492308	149611308	rs636864
chr7	4380475	4458475	rs10488360
chr7	8971476	9006476	rs17157663
chr7	9500476	9705476	rs9918508
chr7	12905476	12996476	rs732577
chr7	17517476	17618476	rs10499504
chr7	25487476	25716476	rs17151904
chr7	25844476	25936476	rs12700667
chr7	46121476	46366476	rs1486139,rs6964415
chr7	54072507	54220507	rs6593122
chr7	66951566	67153566	rs10263639
chr7	108522765	108667765	rs1404697
chr7	131328461	131414461	rs11761231
chr7	131441461	131484461	rs1106684,rs1106683
chr8	5460593	5494593	rs4875598
chr8	12616630	12714630	rs4831837
chr8	49039448	49282448	rs11778329
chr8	54395448	54450448	rs10958369
chr8	73040447	73169447	rs1963982
chr8	83785446	83998446	rs1375785
chr8	101763825	101815825	rs3847153
chr8	101815825	101858825	rs3108919
chr8	105983825	106035825	rs977396
chr8	108767825	108815825	rs4534106
chr8	109591825	109666825	rs2935776
chr8	116356825	116406825	rs17658378
chr8	117475820	117590820	rs4876662
chr8	122888820	122962820	rs7844723
chr8	122962820	123030820	rs907121
chr8	126474819	126509819	rs2001945
chr8	126526819	126545819	rs1551398
chr8	128070819	128233819	rs13252298,rs1016343,rs1456315,rs2456449,rs16901979
chr8	128305819	128405819	rs445114,rs1562430,rs13281615
chr8	128468819	128548819	rs4242384,rs7837688,rs1447295,rs4242382
chr8	129224819	129298819	rs9792269
chr8	129309819	129492819	rs975730
chr8	129492819	129597819	rs6651252
chr8	129799819	130003819	rs987525
chr8	136688819	136768819	rs4243849
chr8	136869819	136958819	rs12680546
chr9	12943001	13024001	rs1360517
chr9	20096001	20177001	rs16937883
chr9	22332001	22374001	rs961831
chr9	22594001	22751001	rs613391
chr9	22751001	22913001	rs10811771
chr9	24069001	24156001	rs4246856,rs2225614
chr9	25426001	25482001	rs13300284,rs12552736
chr9	76104181	76180181	rs11143609
chr9	81833181	81997181	rs2769967
chr9	82774181	83177181	rs12554086
chr9	92224181	92297181	rs10908907
chr9	104531180	104698180	rs10989661
chr9	108877180	109114180	rs7861820
chr9	120996180	121121180	rs876347
chr10	3484001	3713001	rs2165468
chr10	4612001	4668001	rs10458787
chr10	8687995	8773995	rs10795668
chr10	18349995	18418995	rs17661538
chr10	20773995	20913995	rs2359536,rs16920624
chr10	29276995	29315995	rs11007350
chr10	31289995	31479995	rs2994684
chr10	43796995	43818995	rs2503875
chr10	45141995	45247995	rs1480597
chr10	55248995	55334995	rs583012
chr10	59158995	59290995	rs4462262
chr10	64449995	64551995	rs224136
chr10	80093995	80224995	rs2395528
chr10	119349011	119421011	rs2184898
chr10	130064011	130165011	rs11818629
chr11	19569425	19598425	rs874426
chr11	22923425	23114425	rs10833905
chr11	28743425	29292425	rs1602565
chr11	40831425	40887425	rs4611189
chr11	41752425	42244425	rs1484948,rs9300039
chr11	68965425	69012425	rs11228565,rs7931342,rs10896449
chr11	69228820	69327820	rs7105934
chr11	76267353	76338353	rs2155219
chr11	79055353	79208353	rs530965
chr11	80800353	80857353	rs1357339
chr11	90786353	90954353	rs1528753
chr11	91946353	91974353	rs1350445
chr11	98431791	98704791	rs4237591
chr11	106252791	106402791	rs10895959
chr11	112349791	112458791	rs7105881
chr11	115614791	115769791	rs638882
chr11	116277791	116300791	rs490592
chr11	122087791	122198791	rs565229
chr11	128188791	128240791	rs6590322
chr12	24757734	24834734	rs17287293
chr12	30103734	30119734	rs1463605
chr12	42118734	42283734	rs871392
chr12	43093734	43211734	rs2731006
chr12	66117734	66162734	rs10784496
chr12	73764734	74633734	rs1154865,rs10506701
chr12	76200734	76258734	rs7307780
chr12	77587870	77744870	rs1402279
chr12	91036870	91161870	rs1847461
chr12	92044870	92305870	rs10777332
chr12	97662870	97701870	rs10777845
chr12	113965618	114027618	rs11066587
chr12	115446618	115535618	rs2194980
chr12	127761048	127802048	rs1823172
chr12	127802048	127834048	rs10744304
chr12	131371048	131397048	rs7299940
chr13	22292000	22326000	rs518590
chr13	22654000	22719000	rs7318731
chr13	24587000	24614000	rs17079773
chr13	27395000	27435000	rs9319321
chr13	27509000	27565000	rs17085007
chr13	29367000	29436000	rs1161463
chr13	37997000	38068000	rs1590305
chr13	38464000	38634000	rs9548119
chr13	40502000	40656000	rs9548988
chr13	40747000	40861000	rs10492681
chr13	46832999	46866999	rs958546
chr13	48133999	48391999	rs2478333
chr13	54571999	54682999	rs9536591
chr13	58828999	59166999	rs10492604
chr13	65426999	66201999	rs1333026
chr13	69459999	69561999	rs2066219
chr13	70724999	70865999	rs9572423
chr13	74714999	74889999	rs12429889
chr13	87041999	87983999	rs4773460
chr13	95450999	95475999	rs9302001
chr13	103828999	103877999	rs912969
chr13	111449999	111505999	rs767210
chr14	20953160	20959160	rs12147450
chr14	27241160	27283160	rs1951082
chr14	36343249	36429249	rs1168987
chr14	42547250	42699250	rs2154294
chr14	49306250	49409250	rs2352904
chr14	54056250	54104250	rs1380131
chr14	58238247	58449247	rs808225,rs1335515
chr14	59264247	59448247	rs4901869
chr14	84702247	84789247	rs11159647
chr14	87502247	87635247	rs11624056
chr14	97091247	97175247	rs17094273
chr14	98454247	98500247	rs4900384
chr14	98500247	98678247	rs10484128
chr14	98812247	98989247	rs1459148
chr15	36277708	36350708	rs10520045
chr15	39112708	39158708	rs2624265
chr15	58670708	58717708	rs16940212,rs493258
chr15	69959946	70049946	rs7176508,rs4776472
chr15	89581996	89618996	rs420017
chr15	94675996	94723996	rs2388436
chr15	95238996	95282996	rs7173947
chr15	96050996	96090996	rs933769
chr15	96140996	96181996	rs4321143
chr15	96804996	96868996	rs2398162
chr16	7763000	7842000	rs3112740
chr16	9658500	9754500	rs17550532
chr16	13020500	13120500	rs7192086
chr16	27050500	27065500	rs2203512
chr16	51321500	51426500	rs4131099
chr16	61122500	61453500	rs2639889
chr16	63952500	64119500	rs1381102
chr16	73467500	73507500	rs12446956
chr16	76652500	76900500	rs13330107
chr16	82309500	82413500	rs4082514,rs4087296
chr16	85982500	86021500	rs11117432,rs16940202
chr17	13684276	13739276	rs12949531,rs4792394
chr17	51118002	51289002	rs8073783
chr17	68516406	68741406	rs17718586
chr17	69104406	69244406	rs1859962
chr18	4766001	4844001	rs7237848
chr18	25761003	25928003	rs11083271
chr18	25928003	26259003	rs4131805
chr18	31389003	31425003	rs1013696
chr18	53631003	53695003	rs1978503
chr18	62898021	63032021	rs8083346
chr18	65319021	65489021	rs13353224
chr18	68119021	68188021	rs8092443,rs11663206
chr18	68621021	68674021	rs2660917
chr18	71039021	71069021	rs1943816
chr19	3302001	3320001	rs11669592
chr19	22731161	22770161	rs8111998
chr19	33727161	33764161	rs736289,rs10500264
chr20	6275001	6407001	rs961253
chr20	7551001	7600001	rs6108011
chr20	12828001	12894001	rs2073233
chr20	45422594	45486594	rs6066084
chr20	52301594	52356594	rs6091737
chr20	53620594	54054594	rs6092078
chr20	59176606	59329606	rs6027755
chr21	16804129	16842129	rs1736135
chr21	20475129	20674129	rs2825388
chr21	21880129	21907129	rs2826340
chr21	23506129	23633129	rs2827312
chr21	24167129	24217129	rs7279441
chr21	25092129	25219129	rs2828520
chr21	26508129	26762129	rs9977253
chr21	28632129	28711129	rs239713
chr21	29448129	29517129	rs9305354
chr21	40388130	40483130	rs378108,rs2836878
chr21	44735572	44774572	rs643608
chr22	28036000	28125000	rs5762311
chr22	34795000	35135000	rs130575
chr22	48213336	48335336	rs9627183

## Sheet: S1C.haploblocks_with_GWAS_SNPs.
Chromosome	Start	End	SNP	Region size	Disease/Trait
chr1	22649695	22739695	rs6696981	90000	Bone mineral density (spine)
chr1	22680078	22734930	rs6426749	54852	Bone mineral density
chr1	22680078	22734930	rs7524102	54852	Bone mineral density
chr1	55790980	56416980	rs72669744	626000	Lipid metabolism phenotypes
chr1	60949605	61137980	rs12565755	188375	Response to tocilizumab in rheumatoid arthritis
chr1	67734481	67764597	rs1495965	30116	Behcets disease
chr1	79186202	79264980	rs4650608	78778	Bipolar disorder
chr1	92036362	92100980	rs1192415	64618	Optic disc parameters
chr1	95020980	95076980	rs12029080	56000	D-dimer levels
chr1	106966959	107434959	rs12097821	468000	Non-obstructive azoospermia
chr1	110331959	110367094	rs10494112	35135	Pagets disease
chr1	110331959	110439959	rs484959	108000	Pagets disease
chr1	118836959	118987959	rs12735613	151000	Height
chr1	154795928	154819358	rs13376333	23430	Atrial fibrillation
chr1	154795928	154819358	rs6666258	23430	Atrial fibrillation
chr1	156867928	156871928	rs12566888	4000	Platelet aggregation
chr1	162128343	162220543	rs12029454	92200	QT interval
chr1	162161939	162252869	rs4657178	90930	QT interval
chr1	168602861	168624343	rs1412337	21482	Morbidity-free survival
chr1	172801344	172936344	rs9286879	135000	Crohns disease
chr1	191428344	191759597	rs10801047	331253	Crohns disease
chr1	218812606	218862606	rs993925	50000	Pulmonary function
chr1	219622595	219792379	rs3001032	169784	Adiponectin levels
chr1	219622595	219798631	rs4846567	176036	Waist-hip ratio
chr1	222010865	222073606	rs6691170	62741	Colorectal cancer
chr1	222075606	222231606	rs6687758	156000	Colorectal cancer
chr1	222228606	222281874	rs873549	53268	Keloid
chr1	228943743	229034643	rs801114	90900	Basal cell carcinoma
chr1	234840802	234880266	rs514230	39464	Cholesterol, total
chr2	596001	656001	rs2867125	60000	Body mass index
chr2	596001	656001	rs2947411	60000	Menarche (age at onset)
chr2	596001	656001	rs6548238	60000	Body mass index
chr2	596001	656001	rs7561317	60000	Body mass index
chr2	43321224	43331350	rs6718520	10126	Multiple sclerosis
chr2	43322350	43361388	rs12466022	39038	Multiple sclerosis
chr2	46342350	46371213	rs10168349	28863	Hematocrit
chr2	46342350	46371213	rs10495928	28863	Hematological and biochemical traits
chr2	59272350	59339350	rs887912	67000	Body mass index
chr2	60552475	60589283	rs243021	36808	Type 2 diabetes
chr2	62549283	62586206	rs10865331	36923	Ankylosing spondylitis
chr2	62702350	62723473	rs6545946	21123	Crohns disease
chr2	68030350	68103418	rs6747972	73068	Restless legs syndrome
chr2	81627596	82162650	rs10496265	535054	Aging traits
chr2	109626483	109650483	rs4676049	24000	Alzheimers disease (late onset)
chr2	119013360	119208103	rs1878526	194743	Bone mineral density
chr2	146094269	146316318	rs10427255	222049	Common traits (Other)
chr2	156887824	157178493	rs17188434	290669	Menarche (age at onset)
chr2	164720198	165134494	rs13002573	414296	Blood pressure
chr2	164720198	165134494	rs16849225	414296	Blood pressure
chr2	164885261	165134494	rs1446468	249233	Blood pressure
chr2	180564495	180568495	rs16866933	4000	Sudden cardiac arrest
chr2	181969930	182139107	rs13010713	169177	Celiac disease
chr2	193740495	194753495	rs17662626	1013000	Schizophrenia
chr2	199606495	199659495	rs12617311	53000	Menarche (age at onset)
chr2	213799495	213853254	rs12619285	53759	Eosinophil counts
chr2	217853495	217952495	rs13387042	99000	Breast cancer
chr2	217853495	217952495	rs4491709	99000	Permanent tooth development
chr2	227018496	227201496	rs2943641	183000	Type 2 diabetes and other traits
chr2	227018496	227201496	rs2943650	183000	Adiposity
chr2	227018496	227201496	rs2972146	183000	HDL cholesterol
chr2	227020520	227181682	rs7578326	161162	Type 2 diabetes
chr2	227020652	227185748	rs925735	165096	Adiponectin levels
chr2	239857747	239905747	rs12477314	48000	Pulmonary function
chr3	1857046	1912001	rs2727943	54955	Bipolar disorder
chr3	3585001	3659565	rs9815663	74564	Asthma (childhood onset)
chr3	18606997	18828997	rs13073817	222000	Crohns disease
chr3	28039997	28124997	rs170934	85000	Multiple sclerosis
chr3	28039997	28124997	rs669607	85000	Multiple sclerosis
chr3	41072354	41198997	rs430727	126643	Bone mineral density
chr3	41072354	41198997	rs87938	126643	Bone mineral density (hip)
chr3	56844961	56873177	rs12485738	28216	Mean platelet volume
chr3	56848998	56902961	rs1354034	53963	Platelet counts
chr3	64694961	64734961	rs4607103	40000	Type 2 diabetes
chr3	64694961	64734961	rs6795735	40000	Waist-hip ratio
chr3	66769745	66830311	rs11709625	60566	Hematological and biochemical traits
chr3	66769745	66827464	rs13069049	57719	Metabolite levels
chr3	86740252	86986052	rs7642134	245800	Menarche (age at onset)
chr3	87089583	87157502	rs2660753	67919	Prostate cancer
chr3	87151339	87237220	rs17181170	85881	Prostate cancer
chr3	101709509	101765281	rs771767	55772	Multiple sclerosis
chr3	124308780	124345165	rs10512627	36385	Mean platelet volume
chr3	132446303	132646303	rs6439371	200000	Menarche (age at onset)
chr3	151765198	151904189	rs11712066	138991	Infantile hypertrophic pyloric stenosis
chr3	153453303	153478303	rs573872	25000	Infantile hypertrophic pyloric stenosis
chr3	156788299	156859299	rs900400	71000	Birth weight
chr3	159623299	159702299	rs17810546	79000	Celiac disease
chr3	187681299	187758299	rs4686914	77000	Metabolite levels
chr3	187681299	187733572	rs9820070	52273	Hematological and biochemical traits
chr3	189391299	189445375	rs17505102	54076	Acute lymphoblastic leukemia (childhood)
chr4	7211038	7249377	rs4234798	38339	Insulin-like growth factors
chr4	10697732	10814524	rs16872571	116792	Vitiligo
chr4	26085017	26135732	rs10517086	50715	Type 1 diabetes
chr4	26085017	26135732	rs874040	50715	Rheumatoid arthritis
chr4	31312732	31404732	rs6448771	92000	Lipid traits
chr4	40291915	40317067	rs6832151	25152	Graves disease
chr4	45164636	45186831	rs10938397	22195	Body mass index
chr4	55340073	55432073	rs172629	92000	Mean corpuscular volume
chr4	55340073	55432073	rs218237	92000	Hematological and biochemical traits
chr4	88770997	88859130	rs1471403	88133	Bone mineral density (hip)
chr4	88770997	88859130	rs6532023	88133	Bone mineral density
chr4	111323397	111394397	rs2087160	71000	Metabolic traits
chr4	111607314	111718066	rs17042171	110752	Atrial fibrillation
chr4	111607314	111718066	rs2200733	110752	Atrial fibrillation
chr4	111607314	111718066	rs6817105	110752	Atrial fibrillation
chr4	111636397	111735397	rs10033464	99000	Atrial fibrillation/atrial flutter
chr4	112592397	112769397	rs10034228	177000	Myopia (pathological)
chr4	143923396	144032011	rs7686660	108615	Asthma
chr4	145249274	145516377	rs12504628	267103	Pulmonary function
chr4	145249274	145516377	rs1980057	267103	Pulmonary function
chr4	145380801	145516377	rs13147758	135576	Pulmonary function
chr4	149559396	149734396	rs10028213	175000	Thyroid function
chr4	161309030	161589223	rs17291045	280193	HIV-1 control
chr5	1890876	1901001	rs12653946	10125	Prostate cancer
chr5	4006098	4093895	rs11748327	87797	Myocardial infarction
chr5	5768001	5801001	rs32566	33000	Morbidity-free survival
chr5	6758001	6841001	rs1566039	83000	Sphingolipid levels
chr5	25764244	26108315	rs4307059	344071	Autism
chr5	31017244	31059475	rs6888304	42231	Liver enzyme levels (gamma-glutamyl transferase)
chr5	40286244	40488685	rs11742570	202441	Crohns disease
chr5	40286244	40441342	rs1373692	155098	Crohns disease
chr5	40286244	40551044	rs17234657	264800	Crohns disease
chr5	40286244	40551044	rs4613763	264800	Crohns disease
chr5	40286244	40488685	rs6451493	202441	Ulcerative colitis
chr5	40286244	40482598	rs9292777	196354	Crohns disease
chr5	58406244	58409244	rs10052657	3000	Esophageal cancer
chr5	83153245	83223245	rs4552569	70000	Ankylosing spondylitis
chr5	88269848	88440245	rs10037512	170397	Height
chr5	88269848	88421362	rs1366594	151514	Bone mineral density
chr5	91838245	91953245	rs1027643	115000	Wilms tumor
chr5	104866003	105216154	rs10479334	350151	Personality dimensions
chr5	107816102	107938102	rs10447248	122000	Adiponectin levels
chr5	110400102	110403102	rs1837253	3000	Asthma
chr5	113011102	113076094	rs4621553	64992	Sudden cardiac arrest
chr5	124317102	124358883	rs4836133	41781	Body mass index
chr5	134412102	134470102	rs254560	58000	Ulcerative colitis
chr5	144941808	145083808	rs10515552	142000	Vitamin B12 levels
chr5	157728994	157884423	rs9313772	155429	Blood pressure
chr5	157730799	157892731	rs11953630	161932	Diastolic blood pressure
chr5	158824423	158860635	rs12188300	36212	Psoriatic arthritis
chr5	158824423	158856512	rs6871626	32089	Ulcerative colitis
chr5	172864395	173002142	rs889014	137747	Height
chr6	446092	472001	rs1540771	25909	Freckles
chr6	6730511	6761002	rs1294421	30491	Waist-hip ratio
chr6	16156139	16204022	rs2142672	47883	LDL cholesterol
chr6	20652716	20719560	rs10440833	66844	Type 2 diabetes
chr6	20652716	20719560	rs6931514	66844	Type 2 diabetes
chr6	20652716	20719560	rs7756992	66844	Type 2 diabetes
chr6	20652764	20733022	rs7747752	80258	Glycated hemoglobin levels
chr6	20656799	20725422	rs9356744	68623	Body mass index
chr6	20663334	20733022	rs6908425	69688	Crohns disease
chr6	21311022	21393733	rs9466056	82711	Bone mineral density
chr6	33813042	33822023	rs4713693	8981	Graves disease
chr6	40776023	40823023	rs10484761	47000	Esophageal cancer
chr6	43782023	43805023	rs943072	23000	Ulcerative colitis
chr6	43801023	43835023	rs881858	34000	Chronic kidney disease
chr6	43805295	43829628	rs4711751	24333	Age-related macular degeneration
chr6	43875023	43918023	rs9472155	43000	Vascular endothelial growth factor levels
chr6	100113280	100290280	rs4840086	177000	Menarche (age at onset)
chr6	106406308	106503691	rs7746082	97383	Crohns disease
chr6	106507308	106533308	rs6911490	26000	Ulcerative colitis
chr6	121899302	122198302	rs12110693	299000	Biomedical quantitative traits
chr6	121899302	122198302	rs9398652	299000	Resting heart rate
chr6	134747958	134789881	rs9321453	41923	Urate levels
chr6	136015886	136146308	rs947583	130422	Phosphorus levels
chr6	137956308	138013664	rs10499194	57356	Rheumatoid arthritis
chr6	137956308	138025308	rs2327832	69000	Celiac disease
chr6	137956308	138025308	rs6920220	69000	Rheumatoid arthritis
chr6	139826308	139847308	rs605066	21000	HDL cholesterol
chr6	139826308	139847308	rs628751	21000	Mean corpuscular hemoglobin
chr6	139828915	139847308	rs643381	18393	Mean corpuscular volume
chr6	149554308	149612308	rs9485372	58000	Breast cancer
chr6	152052310	152111887	rs2504063	59577	Bone mineral density (spine)
chr6	159470057	159517592	rs212388	47535	Crohns disease
chr6	166138590	166198590	rs1039002	60000	Bipolar disorder
chr6	170368704	170445369	rs924043	76665	Type 1 diabetes
chr7	15016941	15068761	rs2191349	51820	Fasting glucose-related traits
chr7	15016941	15068761	rs6947830	51820	Metabolic syndrome
chr7	17277761	17330117	rs12670403	52356	Metabolic traits
chr7	17277761	17318311	rs6968865	40550	Coffee consumption
chr7	19550835	19658761	rs4470914	107926	Height
chr7	25843761	25911761	rs1055144	68000	Waist-hip ratio
chr7	25843761	25911761	rs12700667	68000	Endometriosis
chr7	35531761	35561869	rs343064	30108	Non-alcoholic fatty liver disease histology (other)
chr7	38074372	38167761	rs6959212	93389	Bone mineral density
chr7	41462761	41480761	rs1079866	18000	Menarche (age at onset)
chr7	46606761	46708761	rs7784776	102000	Ventricular conduction
chr7	50253740	50335740	rs1456893	82000	Crohns disease
chr7	50253740	50326740	rs4917014	73000	Systemic lupus erythematosus
chr7	50898792	51082792	rs4948088	184000	Type 1 diabetes
chr7	106302050	106402050	rs342275	100000	Platelet counts
chr7	106302050	106402050	rs342293	100000	Mean platelet volume
chr7	106302050	106402050	rs342296	100000	Mean platelet volume
chr7	106398050	106419295	rs17398575	21245	Carotid intima media thickness
chr7	106398050	106469050	rs17477177	71000	Blood pressure
chr7	107777050	107784050	rs382140	7000	Coffee consumption
chr7	130420746	130468189	rs4731702	47443	HDL cholesterol
chr7	130420746	130468189	rs972283	47443	Type 2 diabetes
chr7	151389353	151423195	rs7805747	33842	Chronic kidney disease
chr7	154207041	154220821	rs10260404	13780	Amyotrophic lateral sclerosis
chr8	9165591	9247591	rs9987289	82000	C-reactive protein
chr8	9167796	9187241	rs6984305	19445	Liver enzyme levels (alkaline phosphatase)
chr8	9177731	9247591	rs2126259	69860	LDL cholesterol
chr8	9177731	9247591	rs6601299	69860	Coronary heart disease
chr8	29325082	29404082	rs10091038	79000	Response to statin therapy
chr8	33534459	34081654	rs10503951	547195	Immune response to smallpox vaccine (IL-6)
chr8	40449678	40517617	rs2722425	67939	Fasting plasma glucose
chr8	55281448	55331127	rs10958409	49679	Intracranial aneurysm
chr8	69947984	70007447	rs2912522	59463	Dupuytrens disease
chr8	78014446	78257161	rs7821178	242715	Menarche (age at onset)
chr8	78014446	78257161	rs7846385	242715	Height
chr8	117616700	117642989	rs16892766	26289	Colorectal cancer
chr8	123220408	123443094	rs11781551	222686	Carotid intima media thickness
chr8	126456375	126513819	rs6987702	57444	Cholesterol, total
chr8	126472819	126513819	rs17321515	41000	Triglycerides
chr8	126472819	126500030	rs2001945	27211	Triglycerides
chr8	126472819	126513819	rs2954021	41000	LDL cholesterol
chr8	126472819	126513819	rs2954029	41000	Cholesterol, total
chr8	126474305	126513819	rs2954026	39514	HDL Cholesterol - Triglycerides (HDLC-TG)
chr8	126474305	126513819	rs2954033	39514	Triglycerides-Blood Pressure (TG-BP)
chr8	126474305	126513819	rs2980879	39514	Adiponectin levels
chr8	126523819	126543121	rs1551398	19302	Crohns disease
chr8	128069819	128137667	rs1016343	67848	Prostate cancer
chr8	128069819	128235819	rs1456315	166000	Prostate cancer
chr8	128069819	128212520	rs2456449	142701	Chronic lymphocytic leukemia
chr8	128077145	128235819	rs16901979	158674	Prostate cancer
chr8	128303819	128348616	rs16902094	44797	Prostate cancer
chr8	128309590	128407819	rs1562430	98229	Breast cancer
chr8	128314912	128378962	rs445114	64050	Prostate cancer
chr8	128321201	128389506	rs13281615	68305	Breast cancer
chr8	128466819	128547941	rs1447295	81122	Prostate cancer
chr8	128466819	128550819	rs4242382	84000	Prostate cancer
chr8	128466819	128547941	rs4242384	81122	Prostate cancer
chr8	128466819	128550819	rs7837688	84000	Prostate cancer
chr8	128713664	128726313	rs9642880	12649	Bladder cancer
chr8	129116819	129226819	rs2019960	110000	Hodgkins lymphoma
chr8	129222819	129299819	rs9792269	77000	Celiac disease
chr8	129307819	129486236	rs975730	178417	Celiac disease and Rheumatoid arthritis
chr8	129490819	129590817	rs10088218	99998	Ovarian cancer
chr8	129490819	129590817	rs6651252	99998	Crohns disease
chr8	129797819	130003115	rs987525	205296	Cleft lip
chr8	130458819	130524451	rs891835	65632	Glioma
chr8	130569892	130639706	rs10956483	69814	White blood cell types
chr8	130622819	130698819	rs4295627	76000	Glioma
chr8	142089290	142106819	rs4961252	17529	Response to interferon beta therapy
chr9	858734	884001	rs755383	25267	Testicular cancer
chr9	1196001	1238305	rs10809650	42304	Dupuytrens disease
chr9	2672808	2698001	rs10738760	25193	Vascular endothelial growth factor levels
chr9	4746362	4766001	rs385893	19639	Hematological parameters
chr9	9194001	9386909	rs4626664	192908	Restless legs syndrome
chr9	12288919	12470001	rs13289810	181082	Hair color
chr9	16363001	16398278	rs7864648	35277	Height
chr9	22125001	22142001	rs10965250	17000	Type 2 diabetes
chr9	22125001	22142001	rs2383208	17000	Type 2 diabetes
chr9	22125001	22142001	rs7018475	17000	Type 2 diabetes
chr9	22129578	22142001	rs10811661	12423	Type 2 diabetes
chr9	22129578	22139219	rs1333051	9641	Type 2 diabetes
chr9	28400001	28434180	rs10968576	34179	Body mass index
chr9	81876447	81994251	rs13292136	117804	Type 2 diabetes
chr9	90799447	90875878	rs2778031	76431	Height
chr9	100524321	100591462	rs7850258	67141	Hypothyroidism
chr9	100524321	100591462	rs925489	67141	Hypothyroidism
chr9	100524321	100591462	rs965513	67141	Thyroid cancer
chr9	108832446	109133240	rs2090409	300794	Menarche (age at onset)
chr9	108893849	109057446	rs7861820	163597	Menarche and menopause (age at onset)
chr9	110876446	110943446	rs865686	67000	Breast cancer
chr9	121319447	121368447	rs11789399	49000	Bipolar disorder and schizophrenia
chr10	6575952	6621995	rs4748153	46043	Immune response to smallpox vaccine (IL-6)
chr10	8685995	8776995	rs10795668	91000	Colorectal cancer
chr10	8923995	9039995	rs10508372	116000	Asthma
chr10	54157995	54237995	rs1733724	80000	Electrocardiographic traits
chr10	54409995	54442995	rs1373004	33000	Bone mineral density
chr10	55332995	55540995	rs12256830	208000	Immune response to smallpox vaccine (IL-6)
chr10	64438485	64451995	rs10761659	13510	Crohns disease
chr10	64442995	64551576	rs224136	108581	Crohns disease
chr10	107418011	107672011	rs17119461	254000	Melanoma
chr10	112869729	112923370	rs869244	53641	Platelet aggregation
chr10	112967011	113044229	rs10885122	77218	Fasting glucose-related traits
chr10	115779011	115783011	rs2782980	4000	Blood pressure
chr10	120252854	120338836	rs12413624	85982	Pancreatic cancer
chr10	123002805	123093011	rs10788160	90206	Prostate-specific antigen levels
chr10	123002805	123093011	rs11199874	90206	Prostate cancer
chr10	133150011	133204011	rs10734105	54000	Crohns disease
chr11	2685425	2737904	rs231362	52479	Type 2 diabetes
chr11	2818425	2857296	rs163182	38871	Type 2 diabetes
chr11	2824799	2863425	rs2237897	38626	Type 2 diabetes
chr11	2825278	2863425	rs2237892	38147	Type 2 diabetes
chr11	2844215	2863425	rs2237895	19210	Type 2 diabetes
chr11	10370425	10416427	rs2923084	46002	HDL cholesterol
chr11	10370425	10399479	rs6484218	29054	Schizophrenia, bipolar disorder and depression (combined)
chr11	15624425	15744425	rs7108738	120000	Bone mineral density
chr11	15624425	15744425	rs7117858	120000	Bone mineral density (hip)
chr11	15918425	15980959	rs11023787	62534	Wrist bone mass
chr11	30748425	30776951	rs3925584	28526	Chronic kidney disease
chr11	32296108	32388501	rs2057178	92393	Tuberculosis
chr11	34766425	34860425	rs12793173	94000	Cystic fibrosis severity
chr11	68963425	69014425	rs11228565	51000	Prostate cancer
chr11	68963425	69037075	rs7130881	73650	Prostate cancer
chr11	68963425	69014425	rs7931342	51000	Prostate cancer
chr11	68967246	69014425	rs10896449	47179	Prostate cancer
chr11	69324820	69342820	rs614367	18000	Breast cancer
chr11	76266353	76340353	rs2155219	74000	Allergic rhinitis
chr11	95268353	95342353	rs4409785	74000	Multiple sclerosis
chr11	95858353	95981353	rs10765792	123000	Sudden cardiac arrest
chr11	103547279	103761177	rs974819	213898	Coronary heart disease
chr11	104227515	104585713	rs11226373	358198	Matrix metalloproteinase levels
chr11	122868204	122884791	rs6589964	16587	Menarche (age at onset)
chr11	124599791	124609368	rs12807809	9577	Schizophrenia
chr11	127586791	127902791	rs7927044	316000	Asthma (childhood onset)
chr12	2270740	2422740	rs1006737	152000	Bipolar disorder
chr12	2408193	2440463	rs4765913	32270	Bipolar disorder
chr12	4318740	4341537	rs11611647	22797	Hematological and biochemical traits
chr12	20142734	20288734	rs10770612	146000	Aortic root size
chr12	20378734	20476734	rs7134375	98000	HDL cholesterol
chr12	24155874	24271549	rs10842262	115675	Non-obstructive azoospermia
chr12	24750734	24811389	rs11047543	60655	PR interval
chr12	24750734	24811389	rs17287293	60655	Resting heart rate
chr12	27980734	28049128	rs7953528	68394	Bone mineral density
chr12	66390734	66425734	rs4026608	35000	Aortic root size
chr12	68469278	68508352	rs1558744	39074	Ulcerative colitis
chr12	68469278	68508352	rs7134599	39074	Ulcerative colitis
chr12	68763734	68793734	rs416350	30000	Temperament-related traits
chr12	69824734	69831983	rs10748128	7249	Height
chr12	76197734	76259734	rs7307780	62000	Sudden cardiac arrest
chr12	84366533	84999533	rs1545843	633000	Major depressive disorder
chr12	89164082	89342533	rs12821256	178451	Blond vs. brown hair color
chr12	90150381	90571533	rs7965584	421152	Magnesium levels
chr12	102338533	102391632	rs7971536	53099	Height
chr12	115342281	115385281	rs10850409	43000	Ventricular conduction
chr12	115342281	115359423	rs2384550	17142	Blood pressure
chr12	115344084	115385281	rs1896312	41197	PR interval
chr12	115465281	115559281	rs35444	94000	Blood pressure
chr13	23220000	23247227	rs1034200	27227	Central corneal thickness
chr13	27526264	27553690	rs17085007	27426	Ulcerative colitis
chr13	41003000	41046000	rs941823	43000	Ulcerative colitis
chr13	42949000	43052879	rs9533090	103879	Bone mineral density
chr13	42949000	43052879	rs9594738	103879	Bone mineral density
chr13	42951448	43103000	rs2062305	151552	Crohns disease
chr13	42951448	43103000	rs9594759	151552	Bone mineral density (spine)
chr13	48131999	48234344	rs2478333	102345	QT interval
chr13	51059999	51172999	rs3116602	113000	Height
chr13	51059999	51172999	rs3118914	113000	Height
chr13	54059999	54130999	rs9568856	71000	Obesity
chr13	61389999	61594999	rs7337573	205000	Phospholipid levels (plasma)
chr13	72327999	72412999	rs626277	85000	Chronic kidney disease
chr13	73837999	73934999	rs9573163	97000	Pancreatic cancer
chr13	73876054	73934999	rs9543325	58945	Pancreatic cancer
chr13	74715427	74850166	rs12429889	134739	Sudden cardiac arrest
chr13	75081999	75147999	rs17718828	66000	Phospholipid levels (plasma)
chr13	80601999	80757309	rs1359790	155310	Type 2 diabetes
chr14	36498244	36686249	rs944289	188005	Thyroid cancer
chr14	78783247	78796981	rs11624704	13734	Obesity
chr14	87500247	87637247	rs11624056	137000	Sudden cardiac arrest
chr14	98451247	98504247	rs4900384	53000	Type 1 diabetes
chr14	98502129	98641214	rs7152623	139085	Aortic stiffness
chr15	26268907	26297623	rs4906844	28716	Cortical thickness
chr15	29004959	29012959	rs8033165	8000	Black vs. blond hair color
chr15	34969708	35039708	rs634990	70000	Refractive error
chr15	46617708	46667708	rs4775302	50000	Prostate cancer
chr15	53264708	53329301	rs719714	64593	Cognitive function
chr15	58668708	58692117	rs10468017	23409	Age-related macular degeneration
chr15	58668708	58692117	rs4775041	23409	HDL cholesterol
chr15	58671764	58693859	rs35853021	22095	Lipid metabolism phenotypes
chr15	58674050	58692117	rs1532085	18067	Cholesterol, total
chr15	58674050	58692117	rs2043085	18067	Metabolic syndrome (bivariate traits)
chr15	62380708	62417133	rs4502156	36425	Proinsulin levels
chr15	62380708	62417133	rs7172432	36425	Type 2 diabetes
chr15	69954946	70051946	rs7176508	97000	Chronic lymphocytic leukemia
chr15	69965299	70051946	rs10152591	86647	Height
chr15	95249901	95284996	rs7173947	35095	Hematological and biochemical traits
chr16	5570000	5614731	rs870288	44731	Phospholipid levels (plasma)
chr16	14378041	14451500	rs1659127	73459	Menarche (age at onset)
chr16	20191008	20268500	rs12597579	77492	Body mass index
chr16	50844500	50892284	rs16948876	47784	Leprosy
chr16	50945379	51020500	rs1564981	75121	Bone mineral density
chr16	51015500	51032500	rs1566045	17000	Bone mineral density
chr16	51435500	51498500	rs1362756	63000	Optic disc parameters
chr16	56980500	56994893	rs247617	14393	Metabolic syndrome
chr16	56980500	56989500	rs9989419	9000	HDL cholesterol
chr16	60314488	60356861	rs9932186	42373	Phospholipid levels (plasma)
chr16	73005821	73079500	rs2106261	73679	Atrial fibrillation
chr16	79667014	79697500	rs1424233	30486	Obesity
chr16	79692500	79760500	rs17767419	68000	Thyroid volume
chr16	79692500	79760500	rs3813582	68000	Thyroid function
chr16	79713110	79760500	rs3813579	47390	Thyroid volume
chr16	80495564	80560500	rs4581712	64936	Liver enzyme levels (gamma-glutamyl transferase)
chr16	85980500	86019760	rs16940202	39260	Ulcerative colitis
chr16	85983325	86017662	rs11642873	34337	Systemic sclerosis
chr16	85990266	86024500	rs17445836	34234	Multiple sclerosis
chr16	86001902	86024500	rs11117432	22598	Primary biliary cirrhosis
chr16	86635500	86736500	rs10048146	101000	Bone mineral density
chr16	88197500	88345507	rs12447690	148007	Central corneal thickness
chr17	10004276	10035336	rs11656696	31060	Intraocular pressure
chr17	14284276	14300276	rs3848445	16000	Protein quantitative trait loci
chr17	49570480	49628002	rs9635759	57522	Menarche (age at onset)
chr17	54741087	54802002	rs227731	60915	Nonsyndromic cleft lip with or without cleft palate
chr17	68255406	68404627	rs623011	149221	Thyrotoxic hypokalemic periodic paralysis
chr17	68404328	68518406	rs17779747	114078	QT interval
chr17	68515406	68654406	rs7219669	139000	Cardiac repolarization
chr17	68550577	68709314	rs17718586	158737	Sudden cardiac arrest
chr17	69102406	69242931	rs1859962	140525	Prostate cancer
chr17	69790406	69966406	rs7217932	176000	Bone mineral density
chr18	20137003	20295003	rs11661542	158000	Intracranial aneurysm
chr18	20137003	20267460	rs4331426	130457	Tuberculosis
chr18	47144222	47185003	rs4939883	40781	Cholesterol, total
chr18	47144222	47185003	rs7240405	40781	HDL cholesterol
chr18	47144222	47185003	rs7241918	40781	Cholesterol, total
chr18	47156729	47185003	rs2156552	28274	HDL cholesterol
chr18	52713003	52766003	rs12966547	53000	Schizophrenia
chr18	57454021	57512021	rs8093763	58000	Bleomycin sensitivity
chr18	57730095	57917021	rs10871777	186926	Obesity (extreme)
chr18	57730095	57917021	rs12967135	186926	HDL cholesterol
chr18	57730095	57917021	rs17782313	186926	Body mass index
chr18	57730095	57917021	rs571312	186926	Body mass index
chr18	57732688	57917021	rs12970134	184333	Body mass index
chr18	57733427	57909384	rs2331841	175957	Body mass index
chr19	8776879	8796159	rs2164983	19280	Atopic dermatitis
chr19	18808914	18850707	rs10423674	41793	Menarche (age at onset)
chr19	33723161	33766161	rs10500264	43000	Inflammatory bowel disease (early onset)
chr19	33755363	33761732	rs736289	6369	Crohns disease
chr20	1920577	1950857	rs6045676	30280	Aortic root size
chr20	4096225	4108001	rs1741344	11776	Height
chr20	6315655	6409001	rs961253	93346	Colorectal cancer
chr20	6570520	6644001	rs967417	73481	Height
chr20	12930001	12983001	rs680379	53000	Sphingolipid levels
chr20	14696432	14864887	rs4141463	168455	Autism
chr20	17050168	17159075	rs852069	108907	Menarche (age at onset)
chr20	21760834	22089137	rs2180439	328303	Male-pattern baldness
chr20	21815191	22186592	rs1160312	371401	Male-pattern baldness
chr20	38950578	39085587	rs8124695	135009	Dupuytrens disease
chr20	39082587	39117994	rs2902940	35407	Cholesterol, total
chr20	39143297	39238587	rs6102059	95290	LDL cholesterol
chr20	51299594	51321594	rs6013509	22000	Hemoglobin
chr20	55990404	55995788	rs6092477	5384	Hematological and biochemical traits
chr21	16736036	16841302	rs1297265	105266	Ulcerative colitis
chr21	16802129	16841302	rs1736135	39173	Crohns disease
chr21	35588130	35672269	rs9982601	84139	Coronary heart disease
chr21	35593826	35677896	rs9978142	84070	Pulmonary function
chr21	35656077	35721559	rs2834442	65482	Height
chr21	36338130	36370072	rs2014300	31942	Esophageal cancer
chr21	40386130	40469519	rs2242944	83389	Ankylosing spondylitis
chr21	40386130	40485130	rs2836878	99000	C-reactive protein
chr21	40458721	40485130	rs378108	26409	Ankylosing spondylitis
chr22	43491268	43504502	rs5759167	13234	Prostate cancer
chr22	48902481	48932481	rs5768709	30000	Pancreatic cancer

## Sheet: S1D.haploblocks_without_annotat
Chromosomes	Start	End	Width	Strand	Region_id
chr1	4295141	4340527	45387	*	1
chr1	4341429	4378141	36713	*	1
chr1	5101141	5146518	45378	*	2
chr1	5146630	5148310	1681	*	2
chr1	5148434	5150639	2206	*	2
chr1	5150688	5150792	105	*	2
chr1	5150960	5166212	15253	*	2
chr1	5167111	5195817	28707	*	2
chr1	5196719	5322141	125423	*	2
chr1	22649695	22739695	90001	*	3
chr1	30564414	30578915	14502	*	4
chr1	30579817	30613109	33293	*	4
chr1	30613188	30613981	794	*	4
chr1	30614455	30670035	55581	*	4
chr1	30670937	30690414	19478	*	4
chr1	55790980	56046709	255730	*	5
chr1	56046868	56080593	33726	*	5
chr1	56080676	56196852	116177	*	5
chr1	56200676	56289479	88804	*	5
chr1	56289575	56297936	8362	*	5
chr1	56298099	56313101	15003	*	5
chr1	56313211	56328604	15394	*	5
chr1	56328733	56333770	5038	*	5
chr1	56333922	56381281	47360	*	5
chr1	56381818	56387037	5220	*	5
chr1	56387085	56410588	23504	*	5
chr1	56410637	56410759	123	*	5
chr1	56410926	56415505	4580	*	5
chr1	56415793	56416980	1188	*	5
chr1	60949605	61005920	56316	*	6
chr1	61006106	61007968	1863	*	6
chr1	61008084	61039009	30926	*	6
chr1	61039086	61053708	14623	*	6
chr1	61053835	61061209	7375	*	6
chr1	61062046	61065798	3753	*	6
chr1	61065923	61105682	39760	*	6
chr1	61105799	61105943	145	*	6
chr1	61106164	61125302	19139	*	6
chr1	61127143	61128656	1514	*	6
chr1	61128698	61137980	9283	*	6
chr1	67734481	67764597	30117	*	7
chr1	69381413	69411782	30370	*	8
chr1	69412684	69521580	108897	*	8
chr1	69521731	69550862	29132	*	8
chr1	69550982	69554197	3216	*	8
chr1	69554246	69648452	94207	*	8
chr1	69648545	69650468	1924	*	8
chr1	69650687	69650785	99	*	8
chr1	69651687	69674201	22515	*	8
chr1	69675103	69682852	7750	*	8
chr1	69683678	69709054	25377	*	8
chr1	69709280	69714897	5618	*	8
chr1	69715107	69731413	16307	*	8
chr1	79186202	79264980	78779	*	9
chr1	80176413	80339928	163516	*	10
chr1	80340830	80390413	49584	*	10
chr1	83234413	83368865	134453	*	11
chr1	83369507	83373150	3644	*	11
chr1	83373266	83418354	45089	*	11
chr1	83418521	83439564	21044	*	11
chr1	83440802	83444743	3942	*	11
chr1	83444970	83450542	5573	*	11
chr1	83450606	83451831	1226	*	11
chr1	83451892	83457542	5651	*	11
chr1	83457664	83462397	4734	*	11
chr1	83462460	83463155	696	*	11
chr1	83463273	83529851	66579	*	11
chr1	83530753	83541823	11071	*	11
chr1	83541908	83551894	9987	*	11
chr1	83551998	83559483	7486	*	11
chr1	83559667	83562547	2881	*	11
chr1	83562661	83595413	32753	*	11
chr1	88595413	88702970	107558	*	12
chr1	88703872	88728026	24155	*	12
chr1	88728781	88751578	22798	*	12
chr1	88752480	88759054	6575	*	12
chr1	88759956	88770439	10484	*	12
chr1	88771341	88807342	36002	*	12
chr1	88807443	88818064	10622	*	12
chr1	88818966	88928413	109448	*	12
chr1	92036362	92100980	64619	*	13
chr1	95020980	95051111	30132	*	14
chr1	95052319	95056889	4571	*	14
chr1	95057854	95076980	19127	*	14
chr1	106966959	107360860	393902	*	15
chr1	107360982	107362825	1844	*	15
chr1	107363365	107380741	17377	*	15
chr1	107380790	107434959	54170	*	15
chr1	110331959	110370976	39018	*	16
chr1	110371074	110371558	485	*	16
chr1	110371753	110375921	4169	*	16
chr1	110376038	110413989	37952	*	16
chr1	110414059	110438594	24536	*	16
chr1	118749478	118764431	14954	*	17
chr1	118765333	118792705	27373	*	17
chr1	118793607	118987959	194353	*	17
chr1	154795928	154819358	23431	*	18
chr1	156867928	156871928	4001	*	19
chr1	162128343	162252869	124527	*	20
chr1	168602861	168624343	21483	*	21
chr1	172801344	172876039	74696	*	22
chr1	172876393	172876519	127	*	22
chr1	172876825	172936344	59520	*	22
chr1	191428344	191759597	331254	*	23
chr1	218812606	218862606	50001	*	24
chr1	219622595	219730533	107939	*	25
chr1	219730578	219730905	328	*	25
chr1	219731044	219798631	67588	*	25
chr1	222010865	222013649	2785	*	26
chr1	222013796	222013877	82	*	26
chr1	222014009	222054322	40314	*	26
chr1	222054627	222057141	2515	*	26
chr1	222057231	222073606	16376	*	26
chr1	222075606	222086989	11384	*	27
chr1	222087201	222087764	564	*	27
chr1	222087874	222091933	4060	*	27
chr1	222092055	222139682	47628	*	27
chr1	222139845	222141689	1845	*	27
chr1	222141839	222151701	9863	*	27
chr1	222151866	222156341	4476	*	27
chr1	222156486	222157395	910	*	27
chr1	222158307	222215046	56740	*	27
chr1	222215265	222231755	16491	*	27
chr1	222232021	222238026	6006	*	27
chr1	222238106	222262510	24405	*	27
chr1	222262908	222281874	18967	*	27
chr1	228943743	229034643	90901	*	28
chr1	234840802	234845134	4333	*	29
chr1	234845186	234848451	3266	*	29
chr1	234848864	234855037	6174	*	29
chr1	234855179	234855319	141	*	29
chr1	234855724	234859788	4065	*	29
chr1	234859830	234860969	1140	*	29
chr1	234861426	234864094	2669	*	29
chr1	234867391	234880266	12876	*	29
chr2	596001	656001	60001	*	235
chr2	9875550	9885198	9649	*	236
chr2	9885834	9897624	11791	*	236
chr2	9899429	9901171	1743	*	236
chr2	9902073	9910327	8255	*	236
chr2	9910471	9940550	30080	*	236
chr2	12604550	12647651	43102	*	237
chr2	12648553	12698331	49779	*	237
chr2	12698571	12701225	2655	*	237
chr2	12701392	12706550	5159	*	237
chr2	18202520	18268520	66001	*	238
chr2	18492520	18492821	302	*	239
chr2	18493723	18499915	6193	*	239
chr2	18500027	18542832	42806	*	239
chr2	18542883	18550520	7638	*	239
chr2	22606496	22613333	6838	*	240
chr2	22614235	22632088	17854	*	240
chr2	22632990	22651743	18754	*	240
chr2	22651839	22660039	8201	*	240
chr2	22660941	22689779	28839	*	240
chr2	22690681	22701268	10588	*	240
chr2	22701332	22704583	3252	*	240
chr2	22704877	22753907	49031	*	240
chr2	22753978	22759350	5373	*	240
chr2	22759398	22759496	99	*	240
chr2	22759777	22759876	100	*	240
chr2	22760061	22760951	891	*	240
chr2	22761161	22766112	4952	*	240
chr2	22767014	22903496	136483	*	240
chr2	23355496	23409366	53871	*	241
chr2	23410268	23421679	11412	*	241
chr2	23421928	23445047	23120	*	241
chr2	23445949	23504496	58548	*	241
chr2	24687497	24714782	27286	*	242
chr2	24715058	24736975	21918	*	242
chr2	24737877	24745497	7621	*	242
chr2	34393497	34506079	112583	*	243
chr2	34506981	34511709	4729	*	243
chr2	34511814	34522534	10721	*	243
chr2	34522821	34555497	32677	*	243
chr2	35318497	35384149	65653	*	244
chr2	35385345	35387841	2497	*	244
chr2	35387906	35387996	91	*	244
chr2	35388179	35388866	688	*	244
chr2	35389032	35389193	162	*	244
chr2	35389309	35395243	5935	*	244
chr2	35395416	35395530	115	*	244
chr2	35396432	35397857	1426	*	244
chr2	35398246	35399594	1349	*	244
chr2	35399976	35410302	10327	*	244
chr2	35410756	35452735	41980	*	244
chr2	35453637	35454133	497	*	244
chr2	35455035	35668497	213463	*	244
chr2	37735497	37760055	24559	*	245
chr2	37763242	37798446	35205	*	245
chr2	37799348	37856892	57545	*	245
chr2	37857616	37862033	4418	*	245
chr2	37862935	37869031	6097	*	245
chr2	37873966	37874536	571	*	245
chr2	37874802	37874900	99	*	245
chr2	37875802	37877497	1696	*	245
chr2	41900497	41952133	51637	*	246
chr2	41953035	41973251	20217	*	246
chr2	41975777	41987873	12097	*	246
chr2	41988633	42018497	29865	*	246
chr2	43321224	43324883	3660	*	247
chr2	43325179	43329172	3994	*	247
chr2	43329830	43361388	31559	*	247
chr2	46342350	46371213	28864	*	248
chr2	49906497	49966497	60001	*	249
chr2	52996497	53061194	64698	*	250
chr2	53062156	53091372	29217	*	250
chr2	53091455	53093518	2064	*	250
chr2	53093770	53124380	30611	*	250
chr2	53124443	53137101	12659	*	250
chr2	53137159	53183222	46064	*	250
chr2	53184124	53282497	98374	*	250
chr2	58904497	58922768	18272	*	251
chr2	58923191	59077564	154374	*	251
chr2	59077742	59098497	20756	*	251
chr2	59272350	59285695	13346	*	252
chr2	59285732	59287913	2182	*	252
chr2	59290902	59339350	48449	*	252
chr2	60412497	60450368	37872	*	253
chr2	60451270	60493087	41818	*	253
chr2	60493511	60539252	45742	*	253
chr2	60540154	60577729	37576	*	253
chr2	60579444	60579860	417	*	253
chr2	60580152	60586350	6199	*	253
chr2	60586984	60591497	4514	*	253
chr2	62543497	62608497	65001	*	254
chr2	62702350	62723473	21124	*	255
chr2	68030350	68051005	20656	*	256
chr2	68051112	68052620	1509	*	256
chr2	68052695	68130522	77828	*	256
chr2	68131424	68145497	14074	*	256
chr2	77980493	78020312	39820	*	257
chr2	78021214	78095493	74280	*	257
chr2	79613493	79725882	112390	*	258
chr2	79725984	79732179	6196	*	258
chr2	79732309	79740125	7817	*	258
chr2	79740334	79741747	1414	*	258
chr2	79741818	79750338	8521	*	258
chr2	79750436	79751782	1347	*	258
chr2	79751897	79767674	15778	*	258
chr2	79768576	79784493	15918	*	258
chr2	81525490	81689818	164329	*	259
chr2	81689966	81693697	3732	*	259
chr2	81694071	82210395	516325	*	259
chr2	82210431	82210512	82	*	259
chr2	82210560	82210658	99	*	259
chr2	82211560	82213319	1760	*	259
chr2	82213517	82213633	117	*	259
chr2	82213704	82217410	3707	*	259
chr2	82218312	82232685	14374	*	259
chr2	82232825	82266490	33666	*	259
chr2	83002490	83055000	52511	*	260
chr2	83055902	83184326	128425	*	260
chr2	83185228	83290635	105408	*	260
chr2	83291536	83298046	6511	*	260
chr2	83298339	83341723	43385	*	260
chr2	83342006	83371506	29501	*	260
chr2	83372408	83394876	22469	*	260
chr2	83395778	83400480	4703	*	260
chr2	83401382	83505443	104062	*	260
chr2	83506345	83506924	580	*	260
chr2	83507826	83543490	35665	*	260
chr2	84004490	84175118	170629	*	261
chr2	84176020	84379720	203701	*	261
chr2	84380493	84382490	1998	*	261
chr2	109626483	109650483	24001	*	262
chr2	119013360	119208103	194744	*	263
chr2	119817531	119875531	58001	*	264
chr2	123554531	123561552	7022	*	265
chr2	123562173	123653124	90952	*	265
chr2	123654026	123771531	117506	*	265
chr2	137279531	137280638	1108	*	266
chr2	137281540	137296563	15024	*	266
chr2	137297333	137314845	17513	*	266
chr2	137315495	137409557	94063	*	266
chr2	137410459	137430531	20073	*	266
chr2	146089531	146326861	237331	*	267
chr2	146327470	146330891	3422	*	267
chr2	146330956	146335346	4391	*	267
chr2	146335471	146345555	10085	*	267
chr2	146345593	146358474	12882	*	267
chr2	146358632	146360656	2025	*	267
chr2	146360721	146360805	85	*	267
chr2	146360992	146361090	99	*	267
chr2	146361992	146387904	25913	*	267
chr2	146388806	146422276	33471	*	267
chr2	146423178	146462531	39354	*	267
chr2	147205531	147592943	387413	*	268
chr2	147593832	147595316	1485	*	268
chr2	147595380	147595607	228	*	268
chr2	147595774	147595891	118	*	268
chr2	147596099	147604196	8098	*	268
chr2	147604387	147605816	1430	*	268
chr2	147605980	147606712	733	*	268
chr2	147606882	147607823	942	*	268
chr2	147607879	147625330	17452	*	268
chr2	147626232	147635787	9556	*	268
chr2	147636473	147637476	1004	*	268
chr2	147637518	147638349	832	*	268
chr2	147638468	147638701	234	*	268
chr2	147639040	147640771	1732	*	268
chr2	147640846	147643531	2686	*	268
chr2	151005755	151013552	7798	*	269
chr2	151014454	151027936	13483	*	269
chr2	151028118	151055833	27716	*	269
chr2	151056735	151070847	14113	*	269
chr2	151070927	151080709	9783	*	269
chr2	151080810	151091405	10596	*	269
chr2	151091716	151102096	10381	*	269
chr2	151102202	151113372	11171	*	269
chr2	151113522	151113620	99	*	269
chr2	151114522	151153755	39234	*	269
chr2	156882755	157178493	295739	*	270
chr2	164720198	164725658	5461	*	271
chr2	164725763	164806690	80928	*	271
chr2	164806770	165107229	300460	*	271
chr2	165107322	165134494	27173	*	271
chr2	176213755	176262797	49043	*	272
chr2	176263699	176282332	18634	*	272
chr2	176282751	176307175	24425	*	272
chr2	176307697	176319335	11639	*	272
chr2	176319369	176400945	81577	*	272
chr2	176401847	176485452	83606	*	272
chr2	176486300	176517755	31456	*	272
chr2	177761755	177766910	5156	*	273
chr2	177767812	177779083	11272	*	273
chr2	177779184	177855235	76052	*	273
chr2	177855594	177857553	1960	*	273
chr2	177857695	177858640	946	*	273
chr2	177858673	177917795	59123	*	273
chr2	177918697	177920999	2303	*	273
chr2	177921045	177956755	35711	*	273
chr2	180564495	180568495	4001	*	274
chr2	181430756	181432994	2239	*	275
chr2	181433757	181435719	1963	*	275
chr2	181436339	181436438	100	*	275
chr2	181436559	181465460	28902	*	275
chr2	181465635	181467155	1521	*	275
chr2	181467199	181556956	89758	*	275
chr2	181557182	181585078	27897	*	275
chr2	181585980	181595015	9036	*	275
chr2	181595820	181634756	38937	*	275
chr2	181969930	181970579	650	*	276
chr2	181970696	181973623	2928	*	276
chr2	181973657	181976708	3052	*	276
chr2	181976785	181988561	11777	*	276
chr2	181988708	182056648	67941	*	276
chr2	182056781	182091197	34417	*	276
chr2	182091263	182102977	11715	*	276
chr2	182103178	182127555	24378	*	276
chr2	182127705	182139107	11403	*	276
chr2	193231756	193326647	94892	*	277
chr2	193327549	193419710	92162	*	277
chr2	193420612	193447756	27145	*	277
chr2	193740495	194753495	1013001	*	278
chr2	194869756	195208992	339237	*	279
chr2	195209044	195233564	24521	*	279
chr2	195233797	195236283	2487	*	279
chr2	195237184	195238756	1573	*	279
chr2	199606495	199636982	30488	*	280
chr2	199637081	199659495	22415	*	280
chr2	213799495	213853254	53760	*	281
chr2	217853495	217860628	7134	*	282
chr2	217861214	217973756	112543	*	282
chr2	218098756	218147461	48706	*	283
chr2	218147533	218148741	1209	*	283
chr2	218149587	218160626	11040	*	283
chr2	218160711	218161354	644	*	283
chr2	218161494	218167408	5915	*	283
chr2	218167509	218182688	15180	*	283
chr2	218182925	218183642	718	*	283
chr2	218183901	218190568	6668	*	283
chr2	218190694	218192719	2026	*	283
chr2	218192876	218200680	7805	*	283
chr2	218200844	218225461	24618	*	283
chr2	218225607	218240174	14568	*	283
chr2	218241076	218271756	30681	*	283
chr2	221805757	221810781	5025	*	284
chr2	221811683	221901191	89509	*	284
chr2	221902093	221928757	26665	*	284
chr2	226230757	226244757	14001	*	285
chr2	227018496	227044759	26264	*	286
chr2	227045842	227050035	4194	*	286
chr2	227050088	227201496	151409	*	286
chr2	227498757	227574684	75928	*	287
chr2	227575586	227582757	7172	*	287
chr2	239857747	239905747	48001	*	288
chr2	240418064	240428116	10053	*	289
chr2	240428217	240429027	811	*	289
chr2	240429432	240460664	31233	*	289
chr2	240460779	240480104	19326	*	289
chr2	240480205	240489064	8860	*	289
chr3	1857046	1912001	54956	*	326
chr3	3585001	3659565	74565	*	327
chr3	7851001	7890913	39913	*	328
chr3	7891815	7991001	99187	*	328
chr3	18606997	18828997	222001	*	329
chr3	21899997	21919331	19335	*	330
chr3	21919651	21932911	13261	*	330
chr3	21933813	21936565	2753	*	330
chr3	21936905	21984057	47153	*	330
chr3	21984157	21995539	11383	*	330
chr3	21996441	21998627	2187	*	330
chr3	21998685	22000323	1639	*	330
chr3	22000416	22002907	2492	*	330
chr3	22003033	22019706	16674	*	330
chr3	22019784	22021122	1339	*	330
chr3	22021321	22032583	11263	*	330
chr3	22032944	22063997	31054	*	330
chr3	28039997	28051960	11964	*	331
chr3	28052056	28069999	17944	*	331
chr3	28070096	28124997	54902	*	331
chr3	30342997	30372211	29215	*	332
chr3	30373113	30382914	9802	*	332
chr3	30383382	30392530	9149	*	332
chr3	30393432	30425997	32566	*	332
chr3	34812997	34918165	105169	*	333
chr3	34919067	34962900	43834	*	333
chr3	34963802	35023997	60196	*	333
chr3	41072354	41198997	126644	*	334
chr3	56844961	56902961	58001	*	335
chr3	64694961	64734961	40001	*	336
chr3	66743311	66830311	87001	*	337
chr3	78340342	78342843	2502	*	338
chr3	78343207	78343773	567	*	338
chr3	78343882	78473311	129430	*	338
chr3	84191311	84375746	184436	*	339
chr3	84376648	84687556	310909	*	339
chr3	84688364	84693363	5000	*	339
chr3	84693438	84715550	22113	*	339
chr3	84719008	84720734	1727	*	339
chr3	84720855	84721771	917	*	339
chr3	84722057	84732759	10703	*	339
chr3	84732830	84734790	1961	*	339
chr3	84734932	84741569	6638	*	339
chr3	84742471	84744515	2045	*	339
chr3	84744667	84744860	194	*	339
chr3	84745034	84745308	275	*	339
chr3	84745493	84764311	18819	*	339
chr3	86740252	86986052	245801	*	340
chr3	87088311	87237220	148910	*	341
chr3	99046311	99090909	44599	*	342
chr3	99091811	99190311	98501	*	342
chr3	101671311	101679201	7891	*	343
chr3	101679576	101713404	33829	*	343
chr3	101713742	101715324	1583	*	343
chr3	101716771	101809311	92541	*	343
chr3	106213311	106276337	63027	*	344
chr3	106277239	106335311	58073	*	344
chr3	117237311	117324437	87127	*	345
chr3	117324539	117345311	20773	*	345
chr3	117445311	117504175	58865	*	346
chr3	117504472	117509519	5048	*	346
chr3	117509695	117512277	2583	*	346
chr3	117512613	117576291	63679	*	346
chr3	117577193	117710089	132897	*	346
chr3	117710191	117716028	5838	*	346
chr3	117716440	117723665	7226	*	346
chr3	117723798	117793370	69573	*	346
chr3	117793471	117796204	2734	*	346
chr3	117796387	117806206	9820	*	346
chr3	117806348	117823311	16964	*	346
chr3	124308780	124345165	36386	*	347
chr3	132446303	132646303	200001	*	348
chr3	136908311	137193855	285545	*	349
chr3	137194757	137199311	4555	*	349
chr3	142864311	142893931	29621	*	350
chr3	142894833	142896311	1479	*	350
chr3	144169311	144187189	17879	*	351
chr3	144188091	144411311	223221	*	351
chr3	144954311	145058263	103953	*	352
chr3	145059165	145100293	41129	*	352
chr3	145101195	145174311	73117	*	352
chr3	151765198	151835961	70764	*	353
chr3	151836457	151869454	32998	*	353
chr3	151869514	151904189	34676	*	353
chr3	152630311	152678860	48550	*	354
chr3	152679762	152733078	53317	*	354
chr3	152733980	152746311	12332	*	354
chr3	153453303	153478303	25001	*	355
chr3	156788299	156799455	11157	*	356
chr3	156801065	156805647	4583	*	356
chr3	156805806	156806075	270	*	356
chr3	156806337	156807669	1333	*	356
chr3	156807912	156817271	9360	*	356
chr3	156817619	156817715	97	*	356
chr3	156817946	156818474	529	*	356
chr3	156818925	156819723	799	*	356
chr3	156819882	156821146	1265	*	356
chr3	156821269	156840664	19396	*	356
chr3	156840794	156859299	18506	*	356
chr3	159623299	159702299	79001	*	357
chr3	162066307	162384307	318001	*	358
chr3	177067307	177103574	36268	*	359
chr3	177103833	177114307	10475	*	359
chr3	177579307	177599424	20118	*	360
chr3	177600187	177613400	13214	*	360
chr3	177613565	177614351	787	*	360
chr3	177617013	177648773	31761	*	360
chr3	177649675	177652610	2936	*	360
chr3	177652752	177652977	226	*	360
chr3	177653273	177655326	2054	*	360
chr3	177655451	177671853	16403	*	360
chr3	177671993	177677532	5540	*	360
chr3	177677587	177704307	26721	*	360
chr3	184180307	184183779	3473	*	361
chr3	184184502	184208061	23560	*	361
chr3	184208963	184219307	10345	*	361
chr3	187681299	187683555	2257	*	362
chr3	187684998	187694113	9116	*	362
chr3	187694196	187715209	21014	*	362
chr3	187715547	187719487	3941	*	362
chr3	187720368	187721066	699	*	362
chr3	187721195	187721688	494	*	362
chr3	187721779	187758299	36521	*	362
chr3	189391299	189445375	54077	*	363
chr3	191321307	191434616	113310	*	364
chr3	191435518	191466866	31349	*	364
chr3	191467645	191477595	9951	*	364
chr3	191478497	191700689	222193	*	364
chr3	191700832	191715816	14985	*	364
chr3	191716718	191727307	10590	*	364
chr4	7211038	7249377	38340	*	365
chr4	10697732	10698746	1015	*	366
chr4	10699286	10814524	115239	*	366
chr4	13774903	13779000	4098	*	367
chr4	13783782	13819542	35761	*	367
chr4	13819975	13821733	1759	*	367
chr4	13821896	13831403	9508	*	367
chr4	13831472	13855903	24432	*	367
chr4	26085017	26135732	50716	*	368
chr4	29844903	29898263	53361	*	369
chr4	29899165	29968903	69739	*	369
chr4	31312732	31351905	39174	*	370
chr4	31351974	31352813	840	*	370
chr4	31353348	31404732	51385	*	370
chr4	34503606	34608962	105357	*	371
chr4	34609864	34620337	10474	*	371
chr4	34621239	34635351	14113	*	371
chr4	34636253	34639850	3598	*	371
chr4	34640657	34659227	18571	*	371
chr4	34659308	34659406	99	*	371
chr4	34659936	34666179	6244	*	371
chr4	34666233	34668179	1947	*	371
chr4	34668233	34668331	99	*	371
chr4	34669233	34670302	1070	*	371
chr4	34670363	34670387	25	*	371
chr4	34670452	34670819	368	*	371
chr4	34671055	34968065	297011	*	371
chr4	34968802	34980536	11735	*	371
chr4	34981170	34998129	16960	*	371
chr4	35003438	35063467	60030	*	371
chr4	35064369	35117606	53238	*	371
chr4	35402606	35417606	15001	*	372
chr4	40291915	40317067	25153	*	373
chr4	45164636	45186831	22196	*	374
chr4	55340073	55432073	92001	*	375
chr4	58949244	59081244	132001	*	376
chr4	60469406	60495928	26523	*	377
chr4	60496043	60633533	137491	*	377
chr4	60633953	60652271	18319	*	377
chr4	60652385	60653241	857	*	377
chr4	60653300	60657662	4363	*	377
chr4	60657833	60743489	85657	*	377
chr4	60744391	60839406	95016	*	377
chr4	67614406	67946561	332156	*	378
chr4	67948590	67987466	38877	*	378
chr4	67987775	68007218	19444	*	378
chr4	68008120	68057406	49287	*	378
chr4	80533977	80584914	50938	*	379
chr4	80585003	80588474	3472	*	379
chr4	80588928	80589142	215	*	379
chr4	80589282	80604445	15164	*	379
chr4	80605113	80611141	6029	*	379
chr4	80611231	80617566	6336	*	379
chr4	80617992	80634272	16281	*	379
chr4	80635174	80674977	39804	*	379
chr4	88770997	88859130	88134	*	380
chr4	111323397	111394397	71001	*	381
chr4	111607314	111715558	108245	*	382
chr4	111715631	111718016	2386	*	382
chr4	111718501	111735397	16897	*	382
chr4	112592397	112723956	131560	*	383
chr4	112724040	112725573	1534	*	383
chr4	112725750	112730726	4977	*	383
chr4	112730851	112748036	17186	*	383
chr4	112748362	112750082	1721	*	383
chr4	112750207	112758609	8403	*	383
chr4	112758767	112760801	2035	*	383
chr4	112761043	112769397	8355	*	383
chr4	118195553	118235752	40200	*	384
chr4	118235846	118236307	462	*	384
chr4	118236390	118237000	611	*	384
chr4	118237305	118242467	5163	*	384
chr4	118242520	118272348	29829	*	384
chr4	118272395	118280883	8489	*	384
chr4	118280966	118281719	754	*	384
chr4	118281966	118282504	539	*	384
chr4	118282663	118292747	10085	*	384
chr4	118292819	118293519	701	*	384
chr4	118293892	118293913	22	*	384
chr4	118294009	118328205	34197	*	384
chr4	118329107	118335583	6477	*	384
chr4	118336485	118349551	13067	*	384
chr4	118349640	118349849	210	*	384
chr4	118349924	118385626	35703	*	384
chr4	118385694	118389304	3611	*	384
chr4	118389389	118401553	12165	*	384
chr4	125803551	125850693	47143	*	385
chr4	125851595	125981943	130349	*	385
chr4	125982845	126002551	19707	*	385
chr4	126889551	126991862	102312	*	386
chr4	126991969	126992098	130	*	386
chr4	126992826	126992965	140	*	386
chr4	126993160	127027551	34392	*	386
chr4	131090551	131130725	40175	*	387
chr4	131131627	131202551	70925	*	387
chr4	135065551	135117487	51937	*	388
chr4	135122401	135122872	472	*	388
chr4	135122904	135165935	43032	*	388
chr4	135166837	135176327	9491	*	388
chr4	135176676	135226556	49881	*	388
chr4	135227042	135228695	1654	*	388
chr4	135228879	135247700	18822	*	388
chr4	135247796	135248412	617	*	388
chr4	135248629	135251575	2947	*	388
chr4	135252687	135258686	6000	*	388
chr4	135259588	135334970	75383	*	388
chr4	135335872	135345021	9150	*	388
chr4	135345112	135373684	28573	*	388
chr4	135374369	135376448	2080	*	388
chr4	135376680	135378898	2219	*	388
chr4	135379008	135503278	124271	*	388
chr4	135504180	135572145	67966	*	388
chr4	135573047	135591551	18505	*	388
chr4	143923396	144032011	108616	*	389
chr4	145249274	145427051	177778	*	390
chr4	145430154	145516377	86224	*	390
chr4	149540551	149554861	14311	*	391
chr4	149555762	149614183	58422	*	391
chr4	149614410	149615183	774	*	391
chr4	149615476	149734396	118921	*	391
chr4	161309030	161460405	151376	*	392
chr4	161460993	161463142	2150	*	392
chr4	161463201	161466520	3320	*	392
chr4	161466634	161475196	8563	*	392
chr4	161475284	161507397	32114	*	392
chr4	161507970	161730551	222582	*	392
chr4	180015007	180160007	145001	*	393
chr5	1890876	1901001	10126	*	394
chr5	3992001	4002962	10962	*	395
chr5	4003864	4012821	8958	*	395
chr5	4013106	4013488	383	*	395
chr5	4013764	4033825	20062	*	395
chr5	4034233	4037347	3115	*	395
chr5	4037595	4041845	4251	*	395
chr5	4041878	4102001	60124	*	395
chr5	5768001	5801001	33001	*	396
chr5	5827001	5915001	88001	*	397
chr5	6758001	6766003	8003	*	398
chr5	6766095	6768387	2293	*	398
chr5	6768538	6771711	3174	*	398
chr5	6772067	6779570	7504	*	398
chr5	6780112	6795992	15881	*	398
chr5	6796459	6826755	30297	*	398
chr5	6826842	6841001	14160	*	398
chr5	7184001	7189825	5825	*	399
chr5	7190245	7190894	650	*	399
chr5	7190926	7227759	36834	*	399
chr5	7228661	7245379	16719	*	399
chr5	7245608	7271977	26370	*	399
chr5	25719244	26124244	405001	*	400
chr5	28720244	28727870	7627	*	401
chr5	28728772	28769244	40473	*	401
chr5	31017244	31059475	42232	*	402
chr5	36472244	36502169	29926	*	403
chr5	36503071	36540244	37174	*	403
chr5	40089244	40184244	95001	*	404
chr5	40286244	40551044	264801	*	405
chr5	57201244	57272502	71259	*	406
chr5	57272727	57320530	47804	*	406
chr5	57321432	57340244	18813	*	406
chr5	58406244	58409244	3001	*	407
chr5	83153245	83223245	70001	*	408
chr5	84397245	84408159	10915	*	409
chr5	84408575	84508775	100201	*	409
chr5	84509433	84591181	81749	*	409
chr5	84592083	84614756	22674	*	409
chr5	84615658	84643256	27599	*	409
chr5	84644158	84684250	40093	*	409
chr5	84685152	84715845	30694	*	409
chr5	84716270	84725519	9250	*	409
chr5	84726003	84742791	16789	*	409
chr5	84743577	84743675	99	*	409
chr5	84744577	84812790	68214	*	409
chr5	84813692	84940413	126722	*	409
chr5	84941315	84959049	17735	*	409
chr5	84960503	85042503	82001	*	409
chr5	85043405	85047245	3841	*	409
chr5	88269848	88440245	170398	*	410
chr5	91838245	91843054	4810	*	411
chr5	91843173	91889149	45977	*	411
chr5	91889179	91895505	6327	*	411
chr5	91895741	91953245	57505	*	411
chr5	100594102	100631313	37212	*	412
chr5	100632215	100670979	38765	*	412
chr5	100671622	100807853	136232	*	412
chr5	100808446	101082057	273612	*	412
chr5	101082959	101096102	13144	*	412
chr5	104853102	105216154	363053	*	413
chr5	107816102	107938102	122001	*	414
chr5	109422389	109497102	74714	*	415
chr5	110400102	110403102	3001	*	416
chr5	113011102	113122102	111001	*	417
chr5	124317102	124358883	41782	*	418
chr5	124679102	124704260	25159	*	419
chr5	124705036	124705857	822	*	419
chr5	124706618	124712526	5909	*	419
chr5	124713133	124718551	5419	*	419
chr5	124719149	124723922	4774	*	419
chr5	124724824	124731071	6248	*	419
chr5	124731674	124783426	51753	*	419
chr5	124784328	124828953	44626	*	419
chr5	124829029	124834468	5440	*	419
chr5	124834650	124854102	19453	*	419
chr5	134412102	134456215	44114	*	420
chr5	134456262	134460069	3808	*	420
chr5	134460314	134463844	3531	*	420
chr5	134464054	134466642	2589	*	420
chr5	134466940	134468916	1977	*	420
chr5	134468971	134470102	1132	*	420
chr5	141862817	141868171	5355	*	421
chr5	141868997	141914009	45013	*	421
chr5	141914911	141971742	56832	*	421
chr5	142892808	142910478	17671	*	422
chr5	142910916	142938783	27868	*	422
chr5	142939002	142939910	909	*	422
chr5	142940769	142940870	102	*	422
chr5	142940966	142941080	115	*	422
chr5	142941235	142942055	821	*	422
chr5	142942114	143016808	74695	*	422
chr5	144941808	145083466	141659	*	423
chr5	157728994	157851592	122599	*	424
chr5	157851699	157879166	27468	*	424
chr5	157879767	157891472	11706	*	424
chr5	157891687	157892731	1045	*	424
chr5	158824423	158860635	36213	*	425
chr5	163853423	163875427	22005	*	426
chr5	163875646	163876237	592	*	426
chr5	163876420	163891804	15385	*	426
chr5	163891869	163891967	99	*	426
chr5	163892869	163894352	1484	*	426
chr5	163894409	163920217	25809	*	426
chr5	163921119	163988545	67427	*	426
chr5	163989447	163992423	2977	*	426
chr5	165028423	165075985	47563	*	427
chr5	165076887	165082423	5537	*	427
chr5	165314423	165472660	158238	*	428
chr5	165473562	165514423	40862	*	428
chr5	165943423	166066423	123001	*	429
chr5	171074396	171103396	29001	*	430
chr5	172864395	172870902	6508	*	431
chr5	172871164	172872330	1167	*	431
chr5	172872432	172878077	5646	*	431
chr5	172878169	172890502	12334	*	431
chr5	172890748	172894256	3509	*	431
chr5	172894352	172896471	2120	*	431
chr5	172896885	172904401	7517	*	431
chr5	172904481	172911250	6770	*	431
chr5	172911588	172989480	77893	*	431
chr5	172989567	172990497	931	*	431
chr5	172990548	172999883	9336	*	431
chr5	173000203	173001940	1738	*	431
chr5	173002258	173003138	881	*	431
chr5	173003279	173004395	1117	*	431
chr6	446092	472001	25910	*	432
chr6	6730511	6758508	27998	*	433
chr6	6758678	6759187	510	*	433
chr6	6759525	6761002	1478	*	433
chr6	9409015	9467673	58659	*	434
chr6	9467883	9522015	54133	*	434
chr6	10112015	10114226	2212	*	435
chr6	10114856	10114962	107	*	435
chr6	10115008	10142048	27041	*	435
chr6	10142950	10159626	16677	*	435
chr6	10159733	10211610	51878	*	435
chr6	10211842	10244015	32174	*	435
chr6	12187015	12204015	17001	*	436
chr6	14162022	14162193	172	*	437
chr6	14163095	14205440	42346	*	437
chr6	14206342	14230005	23664	*	437
chr6	14230433	14230531	99	*	437
chr6	14231046	14231758	713	*	437
chr6	14231802	14278022	46221	*	437
chr6	14513022	14556077	43056	*	438
chr6	14556978	14572589	15612	*	438
chr6	14572991	14597744	24754	*	438
chr6	14597831	14599861	2031	*	438
chr6	14599922	14622022	22101	*	438
chr6	16156139	16204022	47884	*	439
chr6	20652716	20733022	80307	*	440
chr6	21311022	21354641	43620	*	441
chr6	21354833	21355332	500	*	441
chr6	21355528	21393733	38206	*	441
chr6	22623022	22636430	13409	*	442
chr6	22637332	22715069	77738	*	442
chr6	22715971	22744623	28653	*	442
chr6	22745298	22749022	3725	*	442
chr6	33813042	33822023	8982	*	443
chr6	40776023	40823023	47001	*	444
chr6	43782023	43819493	37471	*	445
chr6	43819624	43819806	183	*	445
chr6	43820071	43835023	14953	*	445
chr6	43875023	43918023	43001	*	446
chr6	50942042	50989821	47780	*	447
chr6	50990723	51102042	111320	*	447
chr6	67630280	67720280	90001	*	448
chr6	88554282	88624774	70493	*	449
chr6	88625676	88656282	30607	*	449
chr6	88974282	88997671	23390	*	450
chr6	88998573	89008668	10096	*	450
chr6	89008738	89011202	2465	*	450
chr6	89012104	89033718	21615	*	450
chr6	89033865	89033963	99	*	450
chr6	89034865	89050282	15418	*	450
chr6	89086282	89130662	44381	*	451
chr6	89130753	89152144	21392	*	451
chr6	89152297	89173282	20986	*	451
chr6	91123280	91210280	87001	*	452
chr6	91401280	91485666	84387	*	453
chr6	91486568	91489280	2713	*	453
chr6	98346280	98386664	40385	*	454
chr6	98386850	98417281	30432	*	454
chr6	98417343	98501063	83721	*	454
chr6	98501965	98523942	21978	*	454
chr6	98524022	98547061	23040	*	454
chr6	98547147	98657895	110749	*	454
chr6	98658600	98662492	3893	*	454
chr6	98662560	98723039	60480	*	454
chr6	98723144	98727631	4488	*	454
chr6	98727736	98740439	12704	*	454
chr6	98740557	98742062	1506	*	454
chr6	98742187	98800280	58094	*	454
chr6	99533280	99674280	141001	*	455
chr6	100113280	100290280	177001	*	456
chr6	106058308	106060541	2234	*	457
chr6	106060668	106067208	6541	*	457
chr6	106067338	106069362	2025	*	457
chr6	106069450	106070605	1156	*	457
chr6	106070664	106077775	7112	*	457
chr6	106077904	106080010	2107	*	457
chr6	106080072	106093916	13845	*	457
chr6	106094817	106116283	21467	*	457
chr6	106116385	106123308	6924	*	457
chr6	106406308	106503691	97384	*	458
chr6	106507308	106533308	26001	*	459
chr6	106885308	106899806	14499	*	460
chr6	106900708	106908776	8069	*	460
chr6	106909678	106922308	12631	*	460
chr6	121081302	121220302	139001	*	461
chr6	121899302	122198302	299001	*	462
chr6	134737308	134749377	12070	*	463
chr6	134750354	134758853	8500	*	463
chr6	134759020	134768567	9548	*	463
chr6	134768939	134769071	133	*	463
chr6	134769140	134775590	6451	*	463
chr6	134775720	134785878	10159	*	463
chr6	134785988	134786114	127	*	463
chr6	134786197	134788951	2755	*	463
chr6	134789083	134795970	6888	*	463
chr6	134796137	134796253	117	*	463
chr6	134796364	134797767	1404	*	463
chr6	134798069	134806308	8240	*	463
chr6	136015886	136036959	21074	*	464
chr6	136037194	136128285	91092	*	464
chr6	136128457	136128998	542	*	464
chr6	136129605	136146308	16704	*	464
chr6	137956308	137994596	38289	*	465
chr6	137994773	137995081	309	*	465
chr6	137995262	137995524	263	*	465
chr6	137995692	138025308	29617	*	465
chr6	139826308	139847308	21001	*	466
chr6	140195308	140198435	3128	*	467
chr6	140198529	140388571	190043	*	467
chr6	140389018	140389217	200	*	467
chr6	140389522	140400834	11313	*	467
chr6	140401736	140404231	2496	*	467
chr6	140404366	140407818	3453	*	467
chr6	140407899	140408900	1002	*	467
chr6	140409568	140414127	4560	*	467
chr6	140414859	140465917	51059	*	467
chr6	140466819	140505485	38667	*	467
chr6	140505586	140567985	62400	*	467
chr6	140568887	140641283	72397	*	467
chr6	140641627	140911648	270022	*	467
chr6	140912550	141000889	88340	*	467
chr6	141001791	141040049	38259	*	467
chr6	141040951	141054308	13358	*	467
chr6	149492308	149493478	1171	*	468
chr6	149494380	149524396	30017	*	468
chr6	149525298	149539061	13764	*	468
chr6	149539221	149539758	538	*	468
chr6	149539913	149541937	2025	*	468
chr6	149542424	149551067	8644	*	468
chr6	149551296	149564864	13569	*	468
chr6	149565209	149612308	47100	*	468
chr6	152052310	152111887	59578	*	469
chr6	159470057	159485759	15703	*	470
chr6	159485971	159486185	215	*	470
chr6	159486306	159517592	31287	*	470
chr6	166138590	166167676	29087	*	471
chr6	166167871	166186688	18818	*	471
chr6	166186760	166188340	1581	*	471
chr6	166189269	166193756	4488	*	471
chr6	166195412	166198590	3179	*	471
chr6	170368704	170445369	76666	*	472
chr7	4380475	4452877	72403	*	473
chr7	4453779	4458475	4697	*	473
chr7	8971476	9006476	35001	*	474
chr7	9500476	9652583	152108	*	475
chr7	9653485	9680403	26919	*	475
chr7	9681305	9705476	24172	*	475
chr7	12905476	12909950	4475	*	476
chr7	12910852	12932112	21261	*	476
chr7	12933014	12991598	58585	*	476
chr7	12992500	12996476	3977	*	476
chr7	15016941	15068761	51821	*	477
chr7	17277761	17330117	52357	*	478
chr7	17517476	17523029	5554	*	479
chr7	17523159	17564302	41144	*	479
chr7	17565204	17598375	33172	*	479
chr7	17598534	17618476	19943	*	479
chr7	19550835	19615909	65075	*	480
chr7	19616042	19618151	2110	*	480
chr7	19618230	19658761	40532	*	480
chr7	25487476	25527064	39589	*	481
chr7	25527966	25587381	59416	*	481
chr7	25587465	25590556	3092	*	481
chr7	25590683	25600039	9357	*	481
chr7	25600941	25632970	32030	*	481
chr7	25634337	25641440	7104	*	481
chr7	25641714	25696690	54977	*	481
chr7	25697714	25701289	3576	*	481
chr7	25701352	25702365	1014	*	481
chr7	25702674	25708229	5556	*	481
chr7	25709131	25716476	7346	*	481
chr7	25843761	25931011	87251	*	482
chr7	25931913	25936476	4564	*	482
chr7	35531761	35535630	3870	*	483
chr7	35536163	35549843	13681	*	483
chr7	35549874	35561869	11996	*	483
chr7	38074372	38167761	93390	*	484
chr7	41462761	41480761	18001	*	485
chr7	46121476	46200093	78618	*	486
chr7	46200366	46204638	4273	*	486
chr7	46205274	46214345	9072	*	486
chr7	46214450	46300661	86212	*	486
chr7	46300712	46303497	2786	*	486
chr7	46303674	46317069	13396	*	486
chr7	46317115	46333814	16700	*	486
chr7	46334068	46341717	7650	*	486
chr7	46341767	46366476	24710	*	486
chr7	46606761	46708761	102001	*	487
chr7	50253740	50314385	60646	*	488
chr7	50314578	50314948	371	*	488
chr7	50315056	50315157	102	*	488
chr7	50315219	50335740	20522	*	488
chr7	50898792	50907059	8268	*	489
chr7	50907363	50909510	2148	*	489
chr7	50909690	51082792	173103	*	489
chr7	54072507	54160588	88082	*	490
chr7	54161490	54220507	59018	*	490
chr7	66951566	66982471	30906	*	491
chr7	66983372	67066313	82942	*	491
chr7	67067198	67070746	3549	*	491
chr7	67071648	67139199	67552	*	491
chr7	67140108	67153566	13459	*	491
chr7	106302050	106415456	113407	*	492
chr7	106415647	106416404	758	*	492
chr7	106416469	106417987	1519	*	492
chr7	106418179	106420440	2262	*	492
chr7	106423299	106435771	12473	*	492
chr7	106436011	106469050	33040	*	492
chr7	107777050	107784050	7001	*	493
chr7	108522765	108524031	1267	*	494
chr7	108524307	108524484	178	*	494
chr7	108524645	108524842	198	*	494
chr7	108525744	108536601	10858	*	494
chr7	108537503	108540388	2886	*	494
chr7	108540656	108549509	8854	*	494
chr7	108549585	108587016	37432	*	494
chr7	108587096	108587194	99	*	494
chr7	108588096	108589405	1310	*	494
chr7	108589535	108592468	2934	*	494
chr7	108592724	108667765	75042	*	494
chr7	130420746	130468189	47444	*	495
chr7	131328461	131414461	86001	*	496
chr7	131441461	131484461	43001	*	497
chr7	151389353	151423195	33843	*	498
chr7	154207041	154220821	13781	*	499
chr8	5460593	5494593	34001	*	500
chr8	9165591	9177383	11793	*	501
chr8	9177582	9182560	4979	*	501
chr8	9182924	9183411	488	*	501
chr8	9183814	9189913	6100	*	501
chr8	9192591	9208747	16157	*	501
chr8	9209060	9215111	6052	*	501
chr8	9215262	9215850	589	*	501
chr8	9215952	9218875	2924	*	501
chr8	9218934	9220771	1838	*	501
chr8	9220893	9224970	4078	*	501
chr8	9225403	9229479	4077	*	501
chr8	9229650	9230364	715	*	501
chr8	9230617	9232407	1791	*	501
chr8	9232650	9237489	4840	*	501
chr8	9237883	9241381	3499	*	501
chr8	9241511	9247591	6081	*	501
chr8	12616630	12623357	6728	*	502
chr8	12624105	12624203	99	*	502
chr8	12625105	12625238	134	*	502
chr8	12625424	12635762	10339	*	502
chr8	12635866	12645840	9975	*	502
chr8	12645966	12651751	5786	*	502
chr8	12651927	12652025	99	*	502
chr8	12652927	12668888	15962	*	502
chr8	12668988	12675471	6484	*	502
chr8	12675801	12714630	38830	*	502
chr8	29325082	29384828	59747	*	503
chr8	29384938	29387307	2370	*	503
chr8	29387841	29404082	16242	*	503
chr8	33534459	33613294	78836	*	504
chr8	33613424	33653811	40388	*	504
chr8	33653955	33831218	177264	*	504
chr8	33831510	33833012	1503	*	504
chr8	33833062	33862757	29696	*	504
chr8	33862855	33865373	2519	*	504
chr8	33865474	33867039	1566	*	504
chr8	33867114	33892403	25290	*	504
chr8	33892443	33895880	3438	*	504
chr8	33896527	34032403	135877	*	504
chr8	34032532	34042004	9473	*	504
chr8	34042414	34081654	39241	*	504
chr8	40449678	40517617	67940	*	505
chr8	49040317	49222029	181713	*	506
chr8	49222131	49225924	3794	*	506
chr8	49226826	49282448	55623	*	506
chr8	54395448	54416874	21427	*	507
chr8	54417776	54420512	2737	*	507
chr8	54421266	54427729	6464	*	507
chr8	54429515	54435888	6374	*	507
chr8	54436492	54450448	13957	*	507
chr8	55281448	55331127	49680	*	508
chr8	69947984	69980562	32579	*	509
chr8	69980785	70007447	26663	*	509
chr8	73040447	73041966	1520	*	510
chr8	73042111	73049302	7192	*	510
chr8	73049814	73055858	6045	*	510
chr8	73055982	73071414	15433	*	510
chr8	73072316	73086829	14514	*	510
chr8	73087731	73108568	20838	*	510
chr8	73108869	73114006	5138	*	510
chr8	73114505	73120813	6309	*	510
chr8	73120957	73155195	34239	*	510
chr8	73156097	73169447	13351	*	510
chr8	78014446	78257161	242716	*	511
chr8	83785446	83794049	8604	*	512
chr8	83794127	83794494	368	*	512
chr8	83794586	83824338	29753	*	512
chr8	83824614	83825173	560	*	512
chr8	83825259	83829041	3783	*	512
chr8	83829115	83856743	27629	*	512
chr8	83857645	83870874	13230	*	512
chr8	83870932	83873430	2499	*	512
chr8	83873545	83874019	475	*	512
chr8	83874162	83998446	124285	*	512
chr8	101763825	101801581	37757	*	513
chr8	101802483	101858825	56343	*	513
chr8	105983825	106002799	18975	*	514
chr8	106003701	106003851	151	*	514
chr8	106003898	106031911	28014	*	514
chr8	106032813	106035825	3013	*	514
chr8	108767825	108814134	46310	*	515
chr8	108815036	108815825	790	*	515
chr8	109591825	109593290	1466	*	516
chr8	109593383	109598889	5507	*	516
chr8	109598968	109599066	99	*	516
chr8	109599968	109619078	19111	*	516
chr8	109619995	109620980	986	*	516
chr8	109621056	109638784	17729	*	516
chr8	109638997	109666825	27829	*	516
chr8	116356825	116406825	50001	*	517
chr8	117475820	117480384	4565	*	518
chr8	117481286	117528991	47706	*	518
chr8	117529893	117551056	21164	*	518
chr8	117551957	117590820	38864	*	518
chr8	117616700	117642989	26290	*	519
chr8	122888820	122896962	8143	*	520
chr8	122897124	122901063	3940	*	520
chr8	122901217	122904872	3656	*	520
chr8	122905774	122915677	9904	*	520
chr8	122915780	122916317	538	*	520
chr8	122916513	122966878	50366	*	520
chr8	122967388	122993855	26468	*	520
chr8	122993977	123030820	36844	*	520
chr8	123220408	123426570	206163	*	521
chr8	123426795	123429063	2269	*	521
chr8	123429262	123440659	11398	*	521
chr8	123440791	123443094	2304	*	521
chr8	126456375	126479180	22806	*	522
chr8	126479276	126485377	6102	*	522
chr8	126485557	126513819	28263	*	522
chr8	126523819	126535016	11198	*	523
chr8	126535256	126542182	6927	*	523
chr8	126542729	126545819	3091	*	523
chr8	128069819	128084938	15120	*	524
chr8	128085164	128089070	3907	*	524
chr8	128089156	128091214	2059	*	524
chr8	128091379	128094365	2987	*	524
chr8	128094467	128197879	103413	*	524
chr8	128198016	128200029	2014	*	524
chr8	128200130	128200289	160	*	524
chr8	128200361	128215407	15047	*	524
chr8	128215468	128220110	4643	*	524
chr8	128221963	128231054	9092	*	524
chr8	128231334	128235819	4486	*	524
chr8	128303819	128351518	47700	*	525
chr8	128351681	128404748	53068	*	525
chr8	128404877	128407819	2943	*	525
chr8	128466819	128550819	84001	*	526
chr8	128713664	128715294	1631	*	527
chr8	128715489	128726313	10825	*	527
chr8	129116819	129299819	183001	*	528
chr8	129307819	129597819	290001	*	529
chr8	129797819	130003819	206001	*	530
chr8	130458819	130492888	34070	*	531
chr8	130492937	130524451	31515	*	531
chr8	130569892	130587127	17236	*	532
chr8	130587263	130691380	104118	*	532
chr8	130691567	130692173	607	*	532
chr8	130692486	130694092	1607	*	532
chr8	130694360	130695817	1458	*	532
chr8	130695926	130698819	2894	*	532
chr8	136688819	136734844	46026	*	533
chr8	136735746	136768819	33074	*	533
chr8	136869819	136899239	29421	*	534
chr8	136900141	136958819	58679	*	534
chr8	142089290	142106819	17530	*	535
chr9	858734	884001	25268	*	536
chr9	1196001	1238305	42305	*	537
chr9	2672808	2698001	25194	*	538
chr9	4746362	4766001	19640	*	539
chr9	9194001	9386909	192909	*	540
chr9	12288919	12470001	181083	*	541
chr9	12943001	12962093	19093	*	542
chr9	12962219	13003731	41513	*	542
chr9	13004633	13024001	19369	*	542
chr9	16363001	16398278	35278	*	543
chr9	20096001	20177001	81001	*	544
chr9	22125001	22142001	17001	*	545
chr9	22332001	22374001	42001	*	546
chr9	22594001	22646198	52198	*	547
chr9	22646296	22674441	28146	*	547
chr9	22674643	22682468	7826	*	547
chr9	22682713	22687545	4833	*	547
chr9	22687627	22689600	1974	*	547
chr9	22690444	22723307	32864	*	547
chr9	22723430	22767173	43744	*	547
chr9	22767266	22767960	695	*	547
chr9	22768316	22808547	40232	*	547
chr9	22809449	22820736	11288	*	547
chr9	22821598	22823250	1653	*	547
chr9	22824213	22913001	88789	*	547
chr9	24069001	24083497	14497	*	548
chr9	24084399	24156001	71603	*	548
chr9	25426001	25482001	56001	*	549
chr9	28400001	28434180	34180	*	550
chr9	76104181	76158666	54486	*	551
chr9	76159568	76180181	20614	*	551
chr9	81833181	81997181	164001	*	552
chr9	82774181	82813896	39716	*	553
chr9	82814798	82880146	65349	*	553
chr9	82881047	82898540	17494	*	553
chr9	82899442	82908613	9172	*	553
chr9	82909515	82925542	16028	*	553
chr9	82926444	82970503	44060	*	553
chr9	82970604	82995894	25291	*	553
chr9	82996465	83045405	48941	*	553
chr9	83046307	83177181	130875	*	553
chr9	90799447	90875878	76432	*	554
chr9	92224181	92259506	35326	*	555
chr9	92260408	92278150	17743	*	555
chr9	92278961	92297181	18221	*	555
chr9	100524321	100568216	43896	*	556
chr9	100568307	100572176	3870	*	556
chr9	100572291	100591462	19172	*	556
chr9	104531180	104563908	32729	*	557
chr9	104564810	104606682	41873	*	557
chr9	104607584	104621456	13873	*	557
chr9	104622358	104655399	33042	*	557
chr9	104656095	104698180	42086	*	557
chr9	108832446	109040672	208227	*	558
chr9	109040754	109041381	628	*	558
chr9	109041472	109133240	91769	*	558
chr9	110876446	110943446	67001	*	559
chr9	120996180	121042072	45893	*	560
chr9	121042974	121121180	78207	*	560
chr9	121319447	121368447	49001	*	561
chr10	3484001	3496325	12325	*	30
chr10	3496634	3529085	32452	*	30
chr10	3529203	3538344	9142	*	30
chr10	3538429	3539844	1416	*	30
chr10	3539917	3541375	1459	*	30
chr10	3541427	3544522	3096	*	30
chr10	3545031	3556664	11634	*	30
chr10	3557566	3574285	16720	*	30
chr10	3574463	3575331	869	*	30
chr10	3575724	3577303	1580	*	30
chr10	3577597	3578970	1374	*	30
chr10	3579224	3586329	7106	*	30
chr10	3587231	3595548	8318	*	30
chr10	3596450	3623727	27278	*	30
chr10	3624628	3632319	7692	*	30
chr10	3633221	3680477	47257	*	30
chr10	3681379	3710903	29525	*	30
chr10	3711016	3713001	1986	*	30
chr10	4612001	4613207	1207	*	31
chr10	4614109	4668001	53893	*	31
chr10	6575952	6621995	46044	*	32
chr10	8685995	8776995	91001	*	33
chr10	8923995	8939951	15957	*	34
chr10	8940046	8944596	4551	*	34
chr10	8944678	8955784	11107	*	34
chr10	8955866	8956449	584	*	34
chr10	8956560	9012087	55528	*	34
chr10	9012236	9014902	2667	*	34
chr10	9015432	9039995	24564	*	34
chr10	18349995	18418995	69001	*	35
chr10	20773995	20823574	49580	*	36
chr10	20824476	20874238	49763	*	36
chr10	20875140	20913995	38856	*	36
chr10	29276995	29315995	39001	*	37
chr10	31289995	31295114	5120	*	38
chr10	31296652	31320761	24110	*	38
chr10	31320867	31404153	83287	*	38
chr10	31405055	31420242	15188	*	38
chr10	31420859	31476811	55953	*	38
chr10	31477129	31477227	99	*	38
chr10	31477700	31479995	2296	*	38
chr10	43796995	43814895	17901	*	39
chr10	43815560	43818995	3436	*	39
chr10	45141995	45191616	49622	*	40
chr10	45191782	45247995	56214	*	40
chr10	54157995	54210633	52639	*	41
chr10	54211278	54214345	3068	*	41
chr10	54214510	54214865	356	*	41
chr10	54215033	54223027	7995	*	41
chr10	54223093	54230156	7064	*	41
chr10	54230294	54237995	7702	*	41
chr10	54409995	54442995	33001	*	42
chr10	55248995	55540995	292001	*	43
chr10	59158995	59261617	102623	*	44
chr10	59262519	59290995	28477	*	44
chr10	64438485	64551995	113511	*	45
chr10	80093995	80110267	16273	*	46
chr10	80111169	80112353	1185	*	46
chr10	80112567	80112848	282	*	46
chr10	80113094	80114258	1165	*	46
chr10	80115160	80115689	530	*	46
chr10	80115858	80142425	26568	*	46
chr10	80142900	80146204	3305	*	46
chr10	80146650	80166300	19651	*	46
chr10	80166457	80194296	27840	*	46
chr10	80195198	80204650	9453	*	46
chr10	80205552	80224995	19444	*	46
chr10	107418011	107568532	150522	*	47
chr10	107568750	107577675	8926	*	47
chr10	107577785	107578825	1041	*	47
chr10	107578956	107672011	93056	*	47
chr10	112869729	112923370	53642	*	48
chr10	112967011	113044229	77219	*	49
chr10	115779011	115783011	4001	*	50
chr10	119349011	119349095	85	*	51
chr10	119349199	119353174	3976	*	51
chr10	119353444	119368302	14859	*	51
chr10	119369016	119421011	51996	*	51
chr10	120252854	120338836	85983	*	52
chr10	123002805	123093011	90207	*	53
chr10	130064011	130107451	43441	*	54
chr10	130108353	130114545	6193	*	54
chr10	130114639	130114831	193	*	54
chr10	130115087	130118225	3139	*	54
chr10	130118479	130165011	46533	*	54
chr10	133150011	133204011	54001	*	55
chr11	2685425	2737904	52480	*	56
chr11	2818425	2863425	45001	*	57
chr11	10370425	10378819	8395	*	58
chr11	10378939	10413828	34890	*	58
chr11	10413953	10416427	2475	*	58
chr11	15624425	15643850	19426	*	59
chr11	15643938	15665430	21493	*	59
chr11	15665582	15723508	57927	*	59
chr11	15723730	15723827	98	*	59
chr11	15723889	15725296	1408	*	59
chr11	15725356	15725878	523	*	59
chr11	15726005	15726089	85	*	59
chr11	15726167	15726720	554	*	59
chr11	15726915	15728512	1598	*	59
chr11	15728641	15732507	3867	*	59
chr11	15732567	15735881	3315	*	59
chr11	15735925	15737666	1742	*	59
chr11	15737825	15744425	6601	*	59
chr11	15918425	15932502	14078	*	60
chr11	15932617	15933327	711	*	60
chr11	15933431	15944829	11399	*	60
chr11	15944929	15948777	3849	*	60
chr11	15948990	15980959	31970	*	60
chr11	19569425	19569674	250	*	61
chr11	19570576	19581841	11266	*	61
chr11	19582743	19598425	15683	*	61
chr11	22923425	23003076	79652	*	62
chr11	23003225	23086706	83482	*	62
chr11	23089905	23114425	24521	*	62
chr11	28743425	28757730	14306	*	63
chr11	28758632	28763371	4740	*	63
chr11	28763456	28923827	160372	*	63
chr11	28923917	28924015	99	*	63
chr11	28924917	29059288	134372	*	63
chr11	29059364	29065991	6628	*	63
chr11	29066419	29080935	14517	*	63
chr11	29081020	29084835	3816	*	63
chr11	29085369	29181502	96134	*	63
chr11	29181610	29181738	129	*	63
chr11	29181816	29222634	40819	*	63
chr11	29222787	29233201	10415	*	63
chr11	29233313	29282599	49287	*	63
chr11	29282684	29288168	5485	*	63
chr11	29288282	29292425	4144	*	63
chr11	30748425	30776951	28527	*	64
chr11	32296108	32388501	92394	*	65
chr11	34766425	34860425	94001	*	66
chr11	40831425	40853335	21911	*	67
chr11	40854237	40887425	33189	*	67
chr11	41752425	41756221	3797	*	68
chr11	41756327	41808356	52030	*	68
chr11	41809258	41830516	21259	*	68
chr11	41830634	41842842	12209	*	68
chr11	41842944	41847700	4757	*	68
chr11	41847828	41856720	8893	*	68
chr11	41856811	41857898	1088	*	68
chr11	41857993	41875784	17792	*	68
chr11	41876686	41877469	784	*	68
chr11	41877608	41877877	270	*	68
chr11	41878105	41881392	3288	*	68
chr11	41881456	41883250	1795	*	68
chr11	41883381	41883500	120	*	68
chr11	41883881	41897325	13445	*	68
chr11	41897548	41898183	636	*	68
chr11	41898231	41898405	175	*	68
chr11	41898629	41942695	44067	*	68
chr11	41943597	42014934	71338	*	68
chr11	42015217	42088751	73535	*	68
chr11	42089006	42090124	1119	*	68
chr11	42090416	42092083	1668	*	68
chr11	42092198	42106938	14741	*	68
chr11	42107009	42132056	25048	*	68
chr11	42132148	42148164	16017	*	68
chr11	42148250	42152933	4684	*	68
chr11	42153835	42185357	31523	*	68
chr11	42185402	42204841	19440	*	68
chr11	42204941	42209164	4224	*	68
chr11	42209329	42210095	767	*	68
chr11	42210207	42223883	13677	*	68
chr11	42224055	42236344	12290	*	68
chr11	42236537	42244425	7889	*	68
chr11	68963425	69037075	73651	*	69
chr11	69228820	69229074	255	*	70
chr11	69230395	69230496	102	*	70
chr11	69231601	69240457	8857	*	70
chr11	69240575	69242130	1556	*	70
chr11	69244390	69253132	8743	*	70
chr11	69253622	69259419	5798	*	70
chr11	69259512	69282365	22854	*	70
chr11	69282522	69283965	1444	*	70
chr11	69284474	69291900	7427	*	70
chr11	69292382	69294463	2082	*	70
chr11	69294709	69342820	48112	*	70
chr11	76266353	76336505	70153	*	71
chr11	76337075	76337616	542	*	71
chr11	76337879	76339139	1261	*	71
chr11	76339526	76340353	828	*	71
chr11	79055353	79076368	21016	*	72
chr11	79076502	79149154	72653	*	72
chr11	79149255	79150005	751	*	72
chr11	79150245	79151552	1308	*	72
chr11	79151993	79208353	56361	*	72
chr11	80800353	80857353	57001	*	73
chr11	90786353	90891250	104898	*	74
chr11	90891456	90891554	99	*	74
chr11	90892456	90899916	7461	*	74
chr11	90900061	90900307	247	*	74
chr11	90900463	90954353	53891	*	74
chr11	91946353	91966046	19694	*	75
chr11	91967047	91974353	7307	*	75
chr11	95268353	95342353	74001	*	76
chr11	95858353	95981353	123001	*	77
chr11	98431791	98432218	428	*	78
chr11	98432711	98434797	2087	*	78
chr11	98435568	98547120	111553	*	78
chr11	98547240	98550801	3562	*	78
chr11	98550933	98554280	3348	*	78
chr11	98554466	98704791	150326	*	78
chr11	103547279	103550961	3683	*	79
chr11	103551071	103575481	24411	*	79
chr11	103575627	103761177	185551	*	79
chr11	104227515	104316595	89081	*	80
chr11	104316741	104382876	66136	*	80
chr11	104382962	104410658	27697	*	80
chr11	104410754	104415426	4673	*	80
chr11	104415515	104415603	89	*	80
chr11	104415878	104439257	23380	*	80
chr11	104439650	104439775	126	*	80
chr11	104439860	104443284	3425	*	80
chr11	104443326	104479964	36639	*	80
chr11	104480050	104585713	105664	*	80
chr11	106252791	106307006	54216	*	81
chr11	106307908	106366133	58226	*	81
chr11	106367035	106402791	35757	*	81
chr11	112349791	112352954	3164	*	82
chr11	112353179	112353277	99	*	82
chr11	112353491	112355067	1577	*	82
chr11	112355340	112356391	1052	*	82
chr11	112356503	112358481	1979	*	82
chr11	112358560	112399823	41264	*	82
chr11	112400725	112404944	4220	*	82
chr11	112406576	112412015	5440	*	82
chr11	112412640	112412738	99	*	82
chr11	112413640	112418969	5330	*	82
chr11	112419081	112423887	4807	*	82
chr11	112424085	112426399	2315	*	82
chr11	112426526	112429611	3086	*	82
chr11	112430032	112442210	12179	*	82
chr11	112442574	112458791	16218	*	82
chr11	115614791	115624965	10175	*	83
chr11	115628011	115628168	158	*	83
chr11	115628971	115628993	23	*	83
chr11	115629625	115630710	1086	*	83
chr11	115630919	115631265	347	*	83
chr11	115631346	115713453	82108	*	83
chr11	115713865	115769791	55927	*	83
chr11	116277791	116300791	23001	*	84
chr11	122088525	122122788	34264	*	85
chr11	122123690	122165645	41956	*	85
chr11	122165714	122172032	6319	*	85
chr11	122172472	122198300	25829	*	85
chr11	122868204	122884791	16588	*	86
chr11	124599791	124609368	9578	*	87
chr11	127586791	127902791	316001	*	88
chr11	128188791	128201603	12813	*	89
chr11	128202505	128220143	17639	*	89
chr11	128221045	128226850	5806	*	89
chr11	128227689	128240791	13103	*	89
chr12	2270740	2440463	169724	*	90
chr12	4318740	4341537	22798	*	91
chr12	20142734	20161578	18845	*	92
chr12	20161702	20162654	953	*	92
chr12	20162872	20167713	4842	*	92
chr12	20167963	20172565	4603	*	92
chr12	20172631	20251685	79055	*	92
chr12	20251803	20273913	22111	*	92
chr12	20274093	20277378	3286	*	92
chr12	20277434	20278672	1239	*	92
chr12	20278770	20280749	1980	*	92
chr12	20280893	20282588	1696	*	92
chr12	20282748	20288734	5987	*	92
chr12	20378734	20476734	98001	*	93
chr12	24155874	24271549	115676	*	94
chr12	24750734	24834734	84001	*	95
chr12	27980734	28049128	68395	*	96
chr12	30103734	30119734	16001	*	97
chr12	42118734	42157990	39257	*	98
chr12	42158068	42158200	133	*	98
chr12	42158426	42158539	114	*	98
chr12	42158609	42159121	513	*	98
chr12	42159384	42174826	15443	*	98
chr12	42175407	42223699	48293	*	98
chr12	42223728	42223826	99	*	98
chr12	42224728	42238160	13433	*	98
chr12	42238786	42261299	22514	*	98
chr12	42262201	42283734	21534	*	98
chr12	43093734	43096681	2948	*	99
chr12	43097583	43101579	3997	*	99
chr12	43101789	43110292	8504	*	99
chr12	43110654	43130493	19840	*	99
chr12	43130881	43184168	53288	*	99
chr12	43184868	43211734	26867	*	99
chr12	66117734	66128806	11073	*	100
chr12	66129369	66162734	33366	*	100
chr12	66390734	66421504	30771	*	101
chr12	66421663	66422367	705	*	101
chr12	66422480	66424740	2261	*	101
chr12	66424847	66425734	888	*	101
chr12	68469278	68508352	39075	*	102
chr12	68763734	68774214	10481	*	103
chr12	68774512	68777099	2588	*	103
chr12	68777386	68793734	16349	*	103
chr12	69824734	69831983	7250	*	104
chr12	73764734	73871253	106520	*	105
chr12	73871823	73904190	32368	*	105
chr12	73905092	73971884	66793	*	105
chr12	73972786	74154468	181683	*	105
chr12	74154541	74161395	6855	*	105
chr12	74161528	74165365	3838	*	105
chr12	74165508	74189877	24370	*	105
chr12	74189941	74192457	2517	*	105
chr12	74192508	74232022	39515	*	105
chr12	74232924	74300719	67796	*	105
chr12	74300855	74307736	6882	*	105
chr12	74307804	74312977	5174	*	105
chr12	74313118	74341071	27954	*	105
chr12	74341973	74432865	90893	*	105
chr12	74433238	74439437	6200	*	105
chr12	74439609	74526945	87337	*	105
chr12	74526997	74544781	17785	*	105
chr12	74544831	74551569	6739	*	105
chr12	74551665	74587853	36189	*	105
chr12	74587934	74593351	5418	*	105
chr12	74593854	74633734	39881	*	105
chr12	76197734	76259734	62001	*	106
chr12	77587870	77606914	19045	*	107
chr12	77607816	77613382	5567	*	107
chr12	77613593	77616210	2618	*	107
chr12	77617211	77622315	5105	*	107
chr12	77622474	77667950	45477	*	107
chr12	77668852	77718420	49569	*	107
chr12	77718995	77744870	25876	*	107
chr12	84366533	84665118	298586	*	108
chr12	84665186	84678169	12984	*	108
chr12	84678274	84687706	9433	*	108
chr12	84687921	84688088	168	*	108
chr12	84688342	84999533	311192	*	108
chr12	89164082	89342533	178452	*	109
chr12	90150381	90276441	126061	*	110
chr12	90276669	90313468	36800	*	110
chr12	90313538	90314843	1306	*	110
chr12	90314947	90329598	14652	*	110
chr12	90329765	90330869	1105	*	110
chr12	90330921	90341469	10549	*	110
chr12	90341530	90341937	408	*	110
chr12	90342026	90343251	1226	*	110
chr12	90343504	90383000	39497	*	110
chr12	90383067	90501515	118449	*	110
chr12	90501599	90505713	4115	*	110
chr12	90506557	90571533	64977	*	110
chr12	91036870	91041415	4546	*	111
chr12	91042317	91070527	28211	*	111
chr12	91071429	91156084	84656	*	111
chr12	91156986	91161870	4885	*	111
chr12	92044870	92073907	29038	*	112
chr12	92074071	92074566	496	*	112
chr12	92074651	92074749	99	*	112
chr12	92075651	92126112	50462	*	112
chr12	92127014	92208943	81930	*	112
chr12	92209276	92271166	61891	*	112
chr12	92271266	92271325	60	*	112
chr12	92272227	92273342	1116	*	112
chr12	92274432	92283581	9150	*	112
chr12	92284483	92295233	10751	*	112
chr12	92295266	92295610	345	*	112
chr12	92295698	92299071	3374	*	112
chr12	92299964	92305870	5907	*	112
chr12	97662870	97666469	3600	*	113
chr12	97666576	97668240	1665	*	113
chr12	97668492	97669768	1277	*	113
chr12	97669988	97697317	27330	*	113
chr12	97698319	97701870	3552	*	113
chr12	102338533	102348775	10243	*	114
chr12	102349669	102350990	1322	*	114
chr12	102351180	102354807	3628	*	114
chr12	102354901	102356027	1127	*	114
chr12	102356169	102391632	35464	*	114
chr12	113965618	114024765	59148	*	115
chr12	114025666	114027618	1953	*	115
chr12	115342281	115385281	43001	*	116
chr12	115446618	115515129	68512	*	117
chr12	115515183	115516473	1291	*	117
chr12	115517959	115559281	41323	*	117
chr12	127761048	127767780	6733	*	118
chr12	127768182	127768686	505	*	118
chr12	127768829	127772302	3474	*	118
chr12	127773204	127808699	35496	*	118
chr12	127809351	127810544	1194	*	118
chr12	127810810	127818604	7795	*	118
chr12	127818702	127824513	5812	*	118
chr12	127824618	127834048	9431	*	118
chr12	131371048	131397048	26001	*	119
chr13	22292000	22326000	34001	*	120
chr13	22654000	22654536	537	*	121
chr13	22655438	22719000	63563	*	121
chr13	23220000	23247227	27228	*	122
chr13	24587000	24591805	4806	*	123
chr13	24591841	24606895	15055	*	123
chr13	24607552	24607651	100	*	123
chr13	24607909	24608059	151	*	123
chr13	24609167	24614000	4834	*	123
chr13	27395000	27435000	40001	*	124
chr13	27509000	27565000	56001	*	125
chr13	29367000	29419773	52774	*	126
chr13	29420675	29436000	15326	*	126
chr13	37997000	38055603	58604	*	127
chr13	38055865	38055963	99	*	127
chr13	38056865	38058421	1557	*	127
chr13	38058531	38058606	76	*	127
chr13	38058683	38058841	159	*	127
chr13	38058907	38068000	9094	*	127
chr13	38464000	38548796	84797	*	128
chr13	38549057	38597090	48034	*	128
chr13	38597379	38604430	7052	*	128
chr13	38604698	38611122	6425	*	128
chr13	38612024	38624953	12930	*	128
chr13	38625019	38627834	2816	*	128
chr13	38628307	38633655	5349	*	128
chr13	38633846	38634000	155	*	128
chr13	40502000	40617434	115435	*	129
chr13	40618336	40633239	14904	*	129
chr13	40634141	40645042	10902	*	129
chr13	40645944	40646434	491	*	129
chr13	40646536	40656000	9465	*	129
chr13	40747000	40755945	8946	*	130
chr13	40756000	40760282	4283	*	130
chr13	40760391	40762057	1667	*	130
chr13	40762160	40762296	137	*	130
chr13	40762496	40762595	100	*	130
chr13	40763166	40798613	35448	*	130
chr13	40799515	40861000	61486	*	130
chr13	41003000	41025130	22131	*	131
chr13	41025341	41026793	1453	*	131
chr13	41026849	41032670	5822	*	131
chr13	41032806	41034418	1613	*	131
chr13	41034547	41040643	6097	*	131
chr13	41040786	41044132	3347	*	131
chr13	41044300	41046000	1701	*	131
chr13	42949000	43103000	154001	*	132
chr13	46832999	46836043	3045	*	133
chr13	46836128	46840867	4740	*	133
chr13	46841108	46844468	3361	*	133
chr13	46844507	46844599	93	*	133
chr13	46844758	46850724	5967	*	133
chr13	46851502	46853129	1628	*	133
chr13	46853821	46866999	13179	*	133
chr13	48131999	48279617	147619	*	134
chr13	48279738	48391999	112262	*	134
chr13	51059999	51066779	6781	*	135
chr13	51066898	51067607	710	*	135
chr13	51067671	51069311	1641	*	135
chr13	51069606	51076947	7342	*	135
chr13	51077017	51086747	9731	*	135
chr13	51087030	51095068	8039	*	135
chr13	51095573	51100087	4515	*	135
chr13	51100144	51101414	1271	*	135
chr13	51101586	51102001	416	*	135
chr13	51102671	51107329	4659	*	135
chr13	51107998	51163610	55613	*	135
chr13	51163713	51172999	9287	*	135
chr13	54059999	54130999	71001	*	136
chr13	54571999	54672395	100397	*	137
chr13	54673297	54682999	9703	*	137
chr13	58828999	59034894	205896	*	138
chr13	59035796	59048782	12987	*	138
chr13	59049684	59061652	11969	*	138
chr13	59062425	59166999	104575	*	138
chr13	61389999	61491175	101177	*	139
chr13	61491373	61493946	2574	*	139
chr13	61494142	61594999	100858	*	139
chr13	65426999	65724500	297502	*	140
chr13	65725402	66016608	291207	*	140
chr13	66017116	66201999	184884	*	140
chr13	69459999	69493724	33726	*	141
chr13	69494596	69561999	67404	*	141
chr13	70724999	70865999	141001	*	142
chr13	72327999	72412999	85001	*	143
chr13	73837999	73934999	97001	*	144
chr13	74714999	74805593	90595	*	145
chr13	74805890	74831069	25180	*	145
chr13	74834114	74863450	29337	*	145
chr13	74864352	74889999	25648	*	145
chr13	75081999	75117974	35976	*	146
chr13	75118039	75125316	7278	*	146
chr13	75125370	75126639	1270	*	146
chr13	75127041	75127304	264	*	146
chr13	75127386	75128101	716	*	146
chr13	75131237	75138285	7049	*	146
chr13	75138349	75139305	957	*	146
chr13	75139583	75147999	8417	*	146
chr13	80601999	80757309	155311	*	147
chr13	87041999	87066436	24438	*	148
chr13	87066588	87294149	227562	*	148
chr13	87295050	87373776	78727	*	148
chr13	87374678	87420540	45863	*	148
chr13	87421441	87435772	14332	*	148
chr13	87436673	87494730	58058	*	148
chr13	87495632	87564172	68541	*	148
chr13	87564237	87587915	23679	*	148
chr13	87588026	87588830	805	*	148
chr13	87589272	87636850	47579	*	148
chr13	87637752	87716428	78677	*	148
chr13	87716744	87983999	267256	*	148
chr13	95450999	95459613	8615	*	149
chr13	95460515	95475999	15485	*	149
chr13	103828999	103830484	1486	*	150
chr13	103831386	103877999	46614	*	150
chr13	111449999	111462022	12024	*	151
chr13	111465432	111466702	1271	*	151
chr13	111466810	111491592	24783	*	151
chr13	111494604	111505999	11396	*	151
chr14	20953160	20959160	6001	*	152
chr14	27241160	27244700	3541	*	153
chr14	27244906	27249184	4279	*	153
chr14	27249588	27277927	28340	*	153
chr14	27278017	27278622	606	*	153
chr14	27278647	27281438	2792	*	153
chr14	27281603	27283160	1558	*	153
chr14	36343886	36343985	100	*	154
chr14	36344510	36400928	56419	*	154
chr14	36401532	36403470	1939	*	154
chr14	36404471	36416761	12291	*	154
chr14	36417155	36419094	1940	*	154
chr14	36419251	36429249	9999	*	154
chr14	36498244	36530231	31988	*	155
chr14	36530370	36532532	2163	*	155
chr14	36533078	36536193	3116	*	155
chr14	36536397	36539632	3236	*	155
chr14	36539892	36605313	65422	*	155
chr14	36605563	36623009	17447	*	155
chr14	36623101	36631829	8729	*	155
chr14	36631890	36633325	1436	*	155
chr14	36633473	36634317	845	*	155
chr14	36634495	36645503	11009	*	155
chr14	36645675	36683812	38138	*	155
chr14	36684265	36684579	315	*	155
chr14	36684722	36686249	1528	*	155
chr14	42547250	42651035	103786	*	156
chr14	42651137	42670418	19282	*	156
chr14	42671320	42678139	6820	*	156
chr14	42679041	42699250	20210	*	156
chr14	49306250	49409250	103001	*	157
chr14	54056250	54066549	10300	*	158
chr14	54066902	54067000	99	*	158
chr14	54067902	54080370	12469	*	158
chr14	54080745	54095547	14803	*	158
chr14	54096449	54104250	7802	*	158
chr14	58238247	58266129	27883	*	159
chr14	58266226	58272678	6453	*	159
chr14	58273579	58332440	58862	*	159
chr14	58332781	58443468	110688	*	159
chr14	58443676	58448630	4955	*	159
chr14	58448913	58449247	335	*	159
chr14	59264247	59294951	30705	*	160
chr14	59295274	59355515	60242	*	160
chr14	59355641	59357041	1401	*	160
chr14	59357239	59360860	3622	*	160
chr14	59361050	59363706	2657	*	160
chr14	59364608	59376980	12373	*	160
chr14	59377061	59415030	37970	*	160
chr14	59415060	59448247	33188	*	160
chr14	78783247	78796981	13735	*	161
chr14	84702247	84763066	60820	*	162
chr14	84763968	84789247	25280	*	162
chr14	87500247	87637247	137001	*	163
chr14	97091247	97133915	42669	*	164
chr14	97134198	97175247	41050	*	164
chr14	98451247	98534576	83330	*	165
chr14	98534849	98546713	11865	*	165
chr14	98546863	98602410	55548	*	165
chr14	98602535	98605329	2795	*	165
chr14	98605580	98670712	65133	*	165
chr14	98671260	98671359	100	*	165
chr14	98671481	98678247	6767	*	165
chr14	98812247	98963468	151222	*	166
chr14	98963576	98976163	12588	*	166
chr14	98976244	98980899	4656	*	166
chr14	98981136	98989247	8112	*	166
chr15	26268907	26294271	25365	*	167
chr15	26294390	26295684	1295	*	167
chr15	26295942	26296803	862	*	167
chr15	26297424	26297513	90	*	167
chr15	29004959	29012959	8001	*	168
chr15	34969708	35039708	70001	*	169
chr15	36277708	36325393	47686	*	170
chr15	36325457	36338282	12826	*	170
chr15	36338487	36338585	99	*	170
chr15	36341203	36341302	100	*	170
chr15	36341731	36344665	2935	*	170
chr15	36345567	36350708	5142	*	170
chr15	39112708	39152958	40251	*	171
chr15	39153403	39158022	4620	*	171
chr15	46617708	46667708	50001	*	172
chr15	53264708	53329301	64594	*	173
chr15	58668708	58702767	34060	*	174
chr15	58703018	58703116	99	*	174
chr15	58703652	58712169	8518	*	174
chr15	58712305	58713244	940	*	174
chr15	58714146	58717708	3563	*	174
chr15	62380708	62417133	36426	*	175
chr15	69954946	69962468	7523	*	176
chr15	69962523	69964078	1556	*	176
chr15	69964247	69969884	5638	*	176
chr15	69969980	69973485	3506	*	176
chr15	69973648	69976635	2988	*	176
chr15	69976782	69988005	11224	*	176
chr15	69988090	70051946	63857	*	176
chr15	89581996	89584453	2458	*	177
chr15	89584532	89613321	28790	*	177
chr15	89613423	89616202	2780	*	177
chr15	89617104	89618526	1423	*	177
chr15	89618616	89618996	381	*	177
chr15	94675996	94723996	48001	*	178
chr15	95238996	95284996	46001	*	179
chr15	96051077	96058637	7561	*	180
chr15	96059538	96085394	25857	*	180
chr15	96085972	96090996	5025	*	180
chr15	96140996	96181996	41001	*	181
chr15	96804996	96831279	26284	*	182
chr15	96831661	96868996	37336	*	182
chr16	5570000	5614731	44732	*	183
chr16	7763341	7840739	77399	*	184
chr16	9658500	9751331	92832	*	185
chr16	9752233	9754500	2268	*	185
chr16	13020500	13037255	16756	*	186
chr16	13038131	13120500	82370	*	186
chr16	14378041	14396144	18104	*	187
chr16	14396455	14417150	20696	*	187
chr16	14417241	14419869	2629	*	187
chr16	14420211	14451500	31290	*	187
chr16	20191008	20220246	29239	*	188
chr16	20220326	20220574	249	*	188
chr16	20220848	20268500	47653	*	188
chr16	27050500	27065500	15001	*	189
chr16	50844500	50890524	46025	*	190
chr16	50891220	50892284	1065	*	190
chr16	50945379	51032500	87122	*	191
chr16	51321500	51388366	66867	*	192
chr16	51388626	51390246	1621	*	192
chr16	51390444	51398536	8093	*	192
chr16	51399438	51426500	27063	*	192
chr16	51435500	51498500	63001	*	193
chr16	56980500	56994893	14394	*	194
chr16	60314488	60356861	42374	*	195
chr16	61122500	61263873	141374	*	196
chr16	61264144	61295878	31735	*	196
chr16	61296779	61453500	156722	*	196
chr16	63952500	63969681	17182	*	197
chr16	63970811	64010103	39293	*	197
chr16	64010204	64119500	109297	*	197
chr16	73005821	73079500	73680	*	198
chr16	73467500	73507500	40001	*	199
chr16	76652500	76668894	16395	*	200
chr16	76669047	76669393	347	*	200
chr16	76669521	76689453	19933	*	200
chr16	76689562	76690564	1003	*	200
chr16	76692376	76770238	77863	*	200
chr16	76770377	76788069	17693	*	200
chr16	76788322	76900500	112179	*	200
chr16	79667014	79710004	42991	*	201
chr16	79710106	79747732	37627	*	201
chr16	79748032	79748711	680	*	201
chr16	79748785	79750621	1837	*	201
chr16	79750738	79755208	4471	*	201
chr16	79755519	79760253	4735	*	201
chr16	79760327	79760500	174	*	201
chr16	80495564	80560500	64937	*	202
chr16	82309500	82317845	8346	*	203
chr16	82318747	82413500	94754	*	203
chr16	85980500	86015355	34856	*	204
chr16	86015478	86017977	2500	*	204
chr16	86018330	86024500	6171	*	204
chr16	86635500	86669933	34434	*	205
chr16	86670070	86670618	549	*	205
chr16	86670752	86679906	9155	*	205
chr16	86679970	86680698	729	*	205
chr16	86680963	86702348	21386	*	205
chr16	86702530	86736500	33971	*	205
chr16	88197500	88210894	13395	*	206
chr16	88212253	88212389	137	*	206
chr16	88212548	88219677	7130	*	206
chr16	88219697	88225091	5395	*	206
chr16	88225343	88225746	404	*	206
chr16	88225849	88227182	1334	*	206
chr16	88227274	88227919	646	*	206
chr16	88228118	88228355	238	*	206
chr16	88228472	88228672	201	*	206
chr16	88228824	88268390	39567	*	206
chr16	88268510	88310079	41570	*	206
chr16	88310182	88328324	18143	*	206
chr16	88328448	88336027	7580	*	206
chr16	88336118	88345507	9390	*	206
chr17	10004276	10017758	13483	*	207
chr17	10017871	10035336	17466	*	207
chr17	13684276	13689317	5042	*	208
chr17	13690219	13704647	14429	*	208
chr17	13704748	13739276	34529	*	208
chr17	14284276	14285334	1059	*	209
chr17	14285430	14300276	14847	*	209
chr17	49570480	49628002	57523	*	210
chr17	51118002	51289002	171001	*	211
chr17	54741087	54802002	60916	*	212
chr17	68255406	68308971	53566	*	213
chr17	68309530	68329656	20127	*	213
chr17	68329732	68364956	35225	*	213
chr17	68365058	68741406	376349	*	213
chr17	69102406	69128530	26125	*	214
chr17	69128612	69181736	53125	*	214
chr17	69181797	69198244	16448	*	214
chr17	69198319	69244406	46088	*	214
chr17	69790406	69966406	176001	*	215
chr18	4766001	4775052	9052	*	216
chr18	4775123	4807933	32811	*	216
chr18	4807995	4844001	36007	*	216
chr18	20137003	20295003	158001	*	217
chr18	25761003	26023244	262242	*	218
chr18	26024146	26259003	234858	*	218
chr18	31389003	31425003	36001	*	219
chr18	47144222	47185003	40782	*	220
chr18	52713003	52766003	53001	*	221
chr18	53631003	53640499	9497	*	222
chr18	53641389	53665569	24181	*	222
chr18	53665941	53670843	4903	*	222
chr18	53671136	53671234	99	*	222
chr18	53672136	53684958	12823	*	222
chr18	53685011	53685109	99	*	222
chr18	53686011	53690632	4622	*	222
chr18	53690754	53692571	1818	*	222
chr18	53692627	53695003	2377	*	222
chr18	57454021	57512021	58001	*	223
chr18	57730095	57792264	62170	*	224
chr18	57792455	57796731	4277	*	224
chr18	57796888	57828203	31316	*	224
chr18	57828429	57917021	88593	*	224
chr18	62898021	63021646	123626	*	225
chr18	63022548	63032021	9474	*	225
chr18	65319021	65339457	20437	*	226
chr18	65339602	65339762	161	*	226
chr18	65339850	65343258	3409	*	226
chr18	65343316	65375675	32360	*	226
chr18	65376577	65445658	69082	*	226
chr18	65446560	65475741	29182	*	226
chr18	65476814	65480982	4169	*	226
chr18	65482060	65489021	6962	*	226
chr18	68119021	68137698	18678	*	227
chr18	68138600	68188021	49422	*	227
chr18	68621021	68667712	46692	*	228
chr18	68667861	68668949	1089	*	228
chr18	68669125	68674021	4897	*	228
chr18	71039021	71067378	28358	*	229
chr18	71067547	71069021	1475	*	229
chr19	3302001	3305066	3066	*	230
chr19	3305968	3320001	14034	*	230
chr19	8776879	8796159	19281	*	231
chr19	18808914	18846418	37505	*	232
chr19	18846454	18850707	4254	*	232
chr19	22731161	22770161	39001	*	233
chr19	33723161	33766161	43001	*	234
chr20	1920577	1950857	30281	*	290
chr20	4096225	4101626	5402	*	291
chr20	4101832	4108001	6170	*	291
chr20	6275001	6277177	2177	*	292
chr20	6278079	6409001	130923	*	292
chr20	6570520	6644001	73482	*	293
chr20	7551001	7600001	49001	*	294
chr20	12828001	12845849	17849	*	295
chr20	12846326	12847151	826	*	295
chr20	12847254	12873288	26035	*	295
chr20	12874075	12874173	99	*	295
chr20	12874895	12874994	100	*	295
chr20	12875150	12882955	7806	*	295
chr20	12883069	12887642	4574	*	295
chr20	12887765	12894001	6237	*	295
chr20	12930001	12930985	985	*	296
chr20	12931410	12932098	689	*	296
chr20	12932276	12932412	137	*	296
chr20	12933168	12983001	49834	*	296
chr20	14696432	14830549	134118	*	297
chr20	14831153	14864887	33735	*	297
chr20	17050168	17159075	108908	*	298
chr20	21760834	21928284	167451	*	299
chr20	21928341	21950908	22568	*	299
chr20	21951422	22034830	83409	*	299
chr20	22034923	22049076	14154	*	299
chr20	22049327	22054025	4699	*	299
chr20	22054105	22055139	1035	*	299
chr20	22055239	22186592	131354	*	299
chr20	38950578	39117994	167417	*	300
chr20	39143297	39238587	95291	*	301
chr20	45422594	45486594	64001	*	302
chr20	51299594	51301613	2020	*	303
chr20	51301753	51304487	2735	*	303
chr20	51304705	51307060	2356	*	303
chr20	51307154	51307279	126	*	303
chr20	51307469	51321594	14126	*	303
chr20	52301594	52344520	42927	*	304
[truncated: 94 more rows]

## Sheet: S1E.pilot_exons
Chromosomes	start	end	ID
chr1	4339426	4339519	GWAS_pilot_exon
chr1	4340344	4340428	GWAS_pilot_exon
chr1	4367662	4368762	GWAS_pilot_exon
chr1	5146589	5146629	GWAS_pilot_exon
chr1	5148310	5148433	GWAS_pilot_exon
chr1	5150639	5150687	GWAS_pilot_exon
chr1	5150792	5150869	GWAS_pilot_exon
chr1	5151003	5151025	GWAS_pilot_exon
chr1	5158333	5158412	GWAS_pilot_exon
chr1	5158788	5161570	GWAS_pilot_exon
chr1	5165461	5166113	GWAS_pilot_exon
chr1	5167210	5167387	GWAS_pilot_exon
chr1	5191858	5191950	GWAS_pilot_exon
chr1	5192778	5192997	GWAS_pilot_exon
chr1	5195180	5195377	GWAS_pilot_exon
chr1	5195634	5195718	GWAS_pilot_exon
chr1	5198300	5198329	GWAS_pilot_exon
chr1	5198489	5198559	GWAS_pilot_exon
chr1	5203207	5203284	GWAS_pilot_exon
chr1	5203288	5203330	GWAS_pilot_exon
chr1	5206638	5206697	GWAS_pilot_exon
chr1	5206916	5206983	GWAS_pilot_exon
chr1	5211595	5211626	GWAS_pilot_exon
chr1	5220815	5220868	GWAS_pilot_exon
chr1	5257313	5257392	GWAS_pilot_exon
chr1	5257772	5257829	GWAS_pilot_exon
chr1	5257934	5257978	GWAS_pilot_exon
chr1	5291645	5291703	GWAS_pilot_exon
chr1	5302160	5302193	GWAS_pilot_exon
chr1	5303933	5304001	GWAS_pilot_exon
chr1	5314993	5315046	GWAS_pilot_exon
chr1	5316227	5316275	GWAS_pilot_exon
chr1	30572890	30572968	GWAS_pilot_exon
chr1	30575327	30575350	GWAS_pilot_exon
chr1	30577707	30578816	GWAS_pilot_exon
chr1	30582780	30582828	GWAS_pilot_exon
chr1	30605746	30605809	GWAS_pilot_exon
chr1	30607137	30607209	GWAS_pilot_exon
chr1	30607639	30607694	GWAS_pilot_exon
chr1	30629899	30629979	GWAS_pilot_exon
chr1	30631941	30632081	GWAS_pilot_exon
chr1	30633223	30633272	GWAS_pilot_exon
chr1	30633331	30633377	GWAS_pilot_exon
chr1	30635721	30635898	GWAS_pilot_exon
chr1	30652364	30652464	GWAS_pilot_exon
chr1	30653026	30653915	GWAS_pilot_exon
chr1	30654121	30654215	GWAS_pilot_exon
chr1	30654621	30654656	GWAS_pilot_exon
chr1	30654712	30654739	GWAS_pilot_exon
chr1	30655911	30656244	GWAS_pilot_exon
chr1	30657986	30658012	GWAS_pilot_exon
chr1	30658027	30658075	GWAS_pilot_exon
chr1	30659985	30660058	GWAS_pilot_exon
chr1	30663507	30663532	GWAS_pilot_exon
chr1	30665159	30665235	GWAS_pilot_exon
chr1	30665274	30665333	GWAS_pilot_exon
chr1	30669856	30669936	GWAS_pilot_exon
chr1	30672671	30672808	GWAS_pilot_exon
chr1	30678401	30678421	GWAS_pilot_exon
chr1	69330861	69330893	GWAS_pilot_exon
chr1	69347651	69347686	GWAS_pilot_exon
chr1	69386498	69386569	GWAS_pilot_exon
chr1	69402797	69402881	GWAS_pilot_exon
chr1	69408263	69408614	GWAS_pilot_exon
chr1	69409974	69411683	GWAS_pilot_exon
chr1	69413464	69413585	GWAS_pilot_exon
chr1	69441001	69441028	GWAS_pilot_exon
chr1	69441197	69441271	GWAS_pilot_exon
chr1	69443478	69443743	GWAS_pilot_exon
chr1	69474673	69474709	GWAS_pilot_exon
chr1	69479205	69479310	GWAS_pilot_exon
chr1	69486398	69486458	GWAS_pilot_exon
chr1	69498915	69499012	GWAS_pilot_exon
chr1	69521393	69521730	GWAS_pilot_exon
chr1	69526880	69526979	GWAS_pilot_exon
chr1	69530954	69531019	GWAS_pilot_exon
chr1	69546539	69546598	GWAS_pilot_exon
chr1	69548954	69549013	GWAS_pilot_exon
chr1	69550862	69550981	GWAS_pilot_exon
chr1	69554197	69554245	GWAS_pilot_exon
chr1	69634034	69634112	GWAS_pilot_exon
chr1	69634714	69634748	GWAS_pilot_exon
chr1	69636864	69636962	GWAS_pilot_exon
chr1	69648439	69648544	GWAS_pilot_exon
chr1	69655310	69655426	GWAS_pilot_exon
chr1	69660507	69662962	GWAS_pilot_exon
chr1	69663126	69663174	GWAS_pilot_exon
chr1	69663717	69663882	GWAS_pilot_exon
chr1	69664911	69666555	GWAS_pilot_exon
chr1	69672868	69672913	GWAS_pilot_exon
chr1	69673993	69674102	GWAS_pilot_exon
chr1	69679652	69679738	GWAS_pilot_exon
chr1	69680066	69680242	GWAS_pilot_exon
chr1	69680513	69681689	GWAS_pilot_exon
chr1	69682713	69682753	GWAS_pilot_exon
chr1	69683777	69683933	GWAS_pilot_exon
chr1	69684046	69684116	GWAS_pilot_exon
chr1	69697243	69697354	GWAS_pilot_exon
chr1	69700150	69700949	GWAS_pilot_exon
chr1	69706404	69706462	GWAS_pilot_exon
chr1	69709211	69709258	GWAS_pilot_exon
chr1	69714897	69715311	GWAS_pilot_exon
chr1	80198971	80199019	GWAS_pilot_exon
chr1	80204213	80204266	GWAS_pilot_exon
chr1	80254884	80254959	GWAS_pilot_exon
chr1	80256002	80256028	GWAS_pilot_exon
chr1	80338518	80339829	GWAS_pilot_exon
chr1	80341026	80341099	GWAS_pilot_exon
chr1	83021065	83021244	GWAS_pilot_exon
chr1	83121698	83121771	GWAS_pilot_exon
chr1	83151690	83151721	GWAS_pilot_exon
chr1	83237935	83238028	GWAS_pilot_exon
chr1	83241090	83241130	GWAS_pilot_exon
chr1	83252248	83252318	GWAS_pilot_exon
chr1	83263057	83263461	GWAS_pilot_exon
chr1	83279796	83279839	GWAS_pilot_exon
chr1	83299654	83299742	GWAS_pilot_exon
chr1	83304463	83304545	GWAS_pilot_exon
chr1	83304708	83304727	GWAS_pilot_exon
chr1	83315341	83315386	GWAS_pilot_exon
chr1	83315477	83315570	GWAS_pilot_exon
chr1	83319260	83319326	GWAS_pilot_exon
chr1	83343783	83343881	GWAS_pilot_exon
chr1	83348384	83348438	GWAS_pilot_exon
chr1	83348923	83349008	GWAS_pilot_exon
chr1	83352996	83353043	GWAS_pilot_exon
chr1	83353603	83353697	GWAS_pilot_exon
chr1	83368535	83368604	GWAS_pilot_exon
chr1	83368889	83369137	GWAS_pilot_exon
chr1	83369209	83369506	GWAS_pilot_exon
chr1	83373150	83373265	GWAS_pilot_exon
chr1	83390947	83391015	GWAS_pilot_exon
chr1	83391427	83391490	GWAS_pilot_exon
chr1	83397030	83397091	GWAS_pilot_exon
chr1	83407940	83407986	GWAS_pilot_exon
chr1	83418354	83418520	GWAS_pilot_exon
chr1	83429820	83429857	GWAS_pilot_exon
chr1	83440702	83440801	GWAS_pilot_exon
chr1	83444743	83444837	GWAS_pilot_exon
chr1	83444943	83444969	GWAS_pilot_exon
chr1	83445392	83445509	GWAS_pilot_exon
chr1	83446066	83446188	GWAS_pilot_exon
chr1	83450968	83451035	GWAS_pilot_exon
chr1	83453788	83456251	GWAS_pilot_exon
chr1	83457451	83457663	GWAS_pilot_exon
chr1	83459654	83459731	GWAS_pilot_exon
chr1	83460795	83462071	GWAS_pilot_exon
chr1	83462397	83462459	GWAS_pilot_exon
chr1	83463143	83463272	GWAS_pilot_exon
chr1	83463304	83463343	GWAS_pilot_exon
chr1	83464193	83464255	GWAS_pilot_exon
chr1	83471562	83472933	GWAS_pilot_exon
chr1	83481404	83484751	GWAS_pilot_exon
chr1	83484837	83484888	GWAS_pilot_exon
chr1	83485322	83485355	GWAS_pilot_exon
chr1	83487015	83487111	GWAS_pilot_exon
chr1	83489745	83490492	GWAS_pilot_exon
chr1	83491949	83492844	GWAS_pilot_exon
chr1	83505638	83509256	GWAS_pilot_exon
chr1	83523289	83529752	GWAS_pilot_exon
chr1	83531586	83532710	GWAS_pilot_exon
chr1	83537214	83537312	GWAS_pilot_exon
chr1	83537376	83537476	GWAS_pilot_exon
chr1	83541823	83541907	GWAS_pilot_exon
chr1	83546215	83546389	GWAS_pilot_exon
chr1	83548336	83548451	GWAS_pilot_exon
chr1	83548495	83548522	GWAS_pilot_exon
chr1	83549587	83552287	GWAS_pilot_exon
chr1	83554071	83554167	GWAS_pilot_exon
chr1	83557062	83558813	GWAS_pilot_exon
chr1	83559029	83559666	GWAS_pilot_exon
chr1	83559716	83561112	GWAS_pilot_exon
chr1	83562547	83562660	GWAS_pilot_exon
chr1	83567550	83567650	GWAS_pilot_exon
chr1	83568584	83568687	GWAS_pilot_exon
chr1	83586993	83587046	GWAS_pilot_exon
chr1	83590725	83590803	GWAS_pilot_exon
chr1	83626288	83626297	GWAS_pilot_exon
chr1	83647852	83647952	GWAS_pilot_exon
chr1	83675641	83675695	GWAS_pilot_exon
chr1	83697688	83697788	GWAS_pilot_exon
chr1	83958969	83959060	GWAS_pilot_exon
chr1	83960280	83960319	GWAS_pilot_exon
chr1	84044283	84044353	GWAS_pilot_exon
chr1	88154349	88154411	GWAS_pilot_exon
chr1	88425557	88425603	GWAS_pilot_exon
chr1	88432388	88432414	GWAS_pilot_exon
chr1	88472725	88472746	GWAS_pilot_exon
chr1	88482863	88482933	GWAS_pilot_exon
chr1	88500501	88500582	GWAS_pilot_exon
chr1	88516413	88516490	GWAS_pilot_exon
chr1	88627838	88628796	GWAS_pilot_exon
chr1	88632990	88633032	GWAS_pilot_exon
chr1	88641805	88641871	GWAS_pilot_exon
chr1	88642616	88642705	GWAS_pilot_exon
chr1	88655132	88655214	GWAS_pilot_exon
chr1	88686850	88686905	GWAS_pilot_exon
chr1	88693778	88693823	GWAS_pilot_exon
chr1	88702332	88702871	GWAS_pilot_exon
chr1	88706418	88706441	GWAS_pilot_exon
chr1	88715033	88715079	GWAS_pilot_exon
chr1	88727883	88727927	GWAS_pilot_exon
chr1	88728880	88735769	GWAS_pilot_exon
chr1	88736572	88736613	GWAS_pilot_exon
chr1	88737215	88738428	GWAS_pilot_exon
chr1	88739144	88740601	GWAS_pilot_exon
chr1	88749664	88751479	GWAS_pilot_exon
chr1	88753988	88758955	GWAS_pilot_exon
chr1	88760819	88760927	GWAS_pilot_exon
chr1	88761142	88761334	GWAS_pilot_exon
chr1	88769126	88770085	GWAS_pilot_exon
chr1	88770202	88770340	GWAS_pilot_exon
chr1	88771955	88773174	GWAS_pilot_exon
chr1	88780196	88780296	GWAS_pilot_exon
chr1	88780723	88780796	GWAS_pilot_exon
chr1	88794628	88794719	GWAS_pilot_exon
chr1	88801517	88807276	GWAS_pilot_exon
chr1	88807511	88807541	GWAS_pilot_exon
chr1	88816705	88817965	GWAS_pilot_exon
chr1	88821113	88823811	GWAS_pilot_exon
chr1	88834890	88835473	GWAS_pilot_exon
chr1	88837153	88837194	GWAS_pilot_exon
chr1	88838475	88838624	GWAS_pilot_exon
chr1	88841521	88843329	GWAS_pilot_exon
chr1	88867414	88867486	GWAS_pilot_exon
chr1	88868430	88868515	GWAS_pilot_exon
chr1	88879546	88879600	GWAS_pilot_exon
chr1	88916627	88916655	GWAS_pilot_exon
chr1	88932547	88932569	GWAS_pilot_exon
chr1	88963501	88963538	GWAS_pilot_exon
chr1	88994518	88994576	GWAS_pilot_exon
chr1	89006254	89006287	GWAS_pilot_exon
chr1	118728363	118728436	GWAS_pilot_exon
chr1	118761010	118764332	GWAS_pilot_exon
chr1	118765643	118766845	GWAS_pilot_exon
chr1	118767338	118767366	GWAS_pilot_exon
chr1	118785890	118785918	GWAS_pilot_exon
chr1	118786638	118786711	GWAS_pilot_exon
chr1	118791276	118792606	GWAS_pilot_exon
chr1	118796063	118796180	GWAS_pilot_exon
chr1	118822390	118822419	GWAS_pilot_exon
chr1	118841207	118841273	GWAS_pilot_exon
chr1	118843013	118843092	GWAS_pilot_exon
chr1	118849122	118849170	GWAS_pilot_exon
chr1	118855213	118855266	GWAS_pilot_exon
chr1	118858186	118858385	GWAS_pilot_exon
chr1	118864382	118865069	GWAS_pilot_exon
chr2	9883828	9885099	GWAS_pilot_exon
chr2	9885933	9886177	GWAS_pilot_exon
chr2	9892997	9893097	GWAS_pilot_exon
chr2	9893929	9894041	GWAS_pilot_exon
chr2	9894113	9894392	GWAS_pilot_exon
chr2	9894519	9895833	GWAS_pilot_exon
chr2	9898442	9898542	GWAS_pilot_exon
chr2	9899004	9899428	GWAS_pilot_exon
chr2	9900821	9901072	GWAS_pilot_exon
chr2	9910327	9910691	GWAS_pilot_exon
chr2	9910981	9911306	GWAS_pilot_exon
chr2	9912313	9914248	GWAS_pilot_exon
chr2	9918569	9918655	GWAS_pilot_exon
chr2	9919850	9920107	GWAS_pilot_exon
chr2	9935301	9935404	GWAS_pilot_exon
chr2	12246729	12246810	GWAS_pilot_exon
chr2	12448860	12448910	GWAS_pilot_exon
chr2	12454480	12454531	GWAS_pilot_exon
chr2	12474668	12474718	GWAS_pilot_exon
chr2	12480360	12480427	GWAS_pilot_exon
chr2	12538453	12538496	GWAS_pilot_exon
chr2	12556313	12556412	GWAS_pilot_exon
chr2	12566221	12566267	GWAS_pilot_exon
chr2	12586026	12586112	GWAS_pilot_exon
chr2	12608971	12609672	GWAS_pilot_exon
chr2	12618410	12618471	GWAS_pilot_exon
chr2	12623881	12623931	GWAS_pilot_exon
chr2	12624324	12624424	GWAS_pilot_exon
chr2	12626314	12626878	GWAS_pilot_exon
chr2	12627762	12627862	GWAS_pilot_exon
chr2	12637351	12637533	GWAS_pilot_exon
chr2	12645227	12645314	GWAS_pilot_exon
chr2	12646634	12646847	GWAS_pilot_exon
chr2	12647030	12647074	GWAS_pilot_exon
chr2	12647112	12647552	GWAS_pilot_exon
chr2	12651273	12651347	GWAS_pilot_exon
chr2	12653804	12653841	GWAS_pilot_exon
chr2	12655335	12655711	GWAS_pilot_exon
chr2	12672410	12673072	GWAS_pilot_exon
chr2	12676041	12676103	GWAS_pilot_exon
chr2	12695464	12695521	GWAS_pilot_exon
chr2	12698331	12698570	GWAS_pilot_exon
chr2	12701225	12701391	GWAS_pilot_exon
chr2	12702269	12702977	GWAS_pilot_exon
chr2	12814354	12814411	GWAS_pilot_exon
chr2	18225909	18225975	GWAS_pilot_exon
chr2	18227336	18227436	GWAS_pilot_exon
chr2	18229241	18229284	GWAS_pilot_exon
chr2	18230275	18230300	GWAS_pilot_exon
chr2	18343013	18343087	GWAS_pilot_exon
chr2	18351655	18351774	GWAS_pilot_exon
chr2	18443271	18443297	GWAS_pilot_exon
chr2	18469292	18469381	GWAS_pilot_exon
chr2	18479254	18479321	GWAS_pilot_exon
chr2	18482988	18483050	GWAS_pilot_exon
chr2	18486437	18486502	GWAS_pilot_exon
chr2	18492627	18492722	GWAS_pilot_exon
chr2	18499915	18500026	GWAS_pilot_exon
chr2	18502258	18502330	GWAS_pilot_exon
chr2	18511808	18511847	GWAS_pilot_exon
chr2	18512561	18512630	GWAS_pilot_exon
chr2	18521926	18522015	GWAS_pilot_exon
chr2	18531229	18531369	GWAS_pilot_exon
chr2	18542832	18543073	GWAS_pilot_exon
chr2	18549531	18549584	GWAS_pilot_exon
chr2	18549675	18549734	GWAS_pilot_exon
chr2	18551139	18551222	GWAS_pilot_exon
chr2	22553280	22553357	GWAS_pilot_exon
chr2	22612730	22613234	GWAS_pilot_exon
chr2	22614352	22614708	GWAS_pilot_exon
chr2	22616505	22616577	GWAS_pilot_exon
chr2	22625380	22625458	GWAS_pilot_exon
chr2	22626195	22626263	GWAS_pilot_exon
chr2	22628278	22628342	GWAS_pilot_exon
chr2	22629861	22630009	GWAS_pilot_exon
chr2	22631824	22631989	GWAS_pilot_exon
chr2	22651743	22653148	GWAS_pilot_exon
chr2	22658718	22658742	GWAS_pilot_exon
chr2	22659560	22659940	GWAS_pilot_exon
chr2	22661093	22661560	GWAS_pilot_exon
chr2	22689419	22689680	GWAS_pilot_exon
chr2	22690970	22692351	GWAS_pilot_exon
chr2	22714540	22714608	GWAS_pilot_exon
chr2	22720679	22720712	GWAS_pilot_exon
chr2	22727651	22731049	GWAS_pilot_exon
chr2	22739041	22739127	GWAS_pilot_exon
chr2	22739448	22739639	GWAS_pilot_exon
chr2	22740342	22741306	GWAS_pilot_exon
chr2	22747644	22747664	GWAS_pilot_exon
chr2	22753599	22753977	GWAS_pilot_exon
chr2	22758231	22758306	GWAS_pilot_exon
chr2	22759300	22759397	GWAS_pilot_exon
chr2	22759876	22760060	GWAS_pilot_exon
chr2	22760663	22760741	GWAS_pilot_exon
chr2	22760951	22761107	GWAS_pilot_exon
chr2	22762611	22762668	GWAS_pilot_exon
chr2	22765921	22766013	GWAS_pilot_exon
chr2	22779965	22780031	GWAS_pilot_exon
chr2	22780441	22780526	GWAS_pilot_exon
chr2	22783169	22783233	GWAS_pilot_exon
chr2	22784963	22785003	GWAS_pilot_exon
chr2	22788046	22788123	GWAS_pilot_exon
chr2	22791734	22791795	GWAS_pilot_exon
chr2	22798504	22798583	GWAS_pilot_exon
chr2	22827826	22827887	GWAS_pilot_exon
chr2	22852810	22852850	GWAS_pilot_exon
chr2	23253530	23253532	GWAS_pilot_exon
chr2	23313617	23313719	GWAS_pilot_exon
chr2	23313821	23313874	GWAS_pilot_exon
chr2	23327526	23327564	GWAS_pilot_exon
chr2	23344412	23344474	GWAS_pilot_exon
chr2	23358291	23358346	GWAS_pilot_exon
chr2	23358440	23358528	GWAS_pilot_exon
chr2	23358556	23358628	GWAS_pilot_exon
chr2	23359855	23360321	GWAS_pilot_exon
chr2	23360895	23360979	GWAS_pilot_exon
chr2	23361228	23361323	GWAS_pilot_exon
chr2	23368381	23368486	GWAS_pilot_exon
chr2	23368531	23368637	GWAS_pilot_exon
chr2	23389190	23389834	GWAS_pilot_exon
chr2	23391346	23391837	GWAS_pilot_exon
chr2	23407461	23407548	GWAS_pilot_exon
chr2	23408629	23408699	GWAS_pilot_exon
chr2	23408790	23409267	GWAS_pilot_exon
chr2	23410730	23410884	GWAS_pilot_exon
chr2	23411264	23411316	GWAS_pilot_exon
chr2	23421679	23422204	GWAS_pilot_exon
chr2	23427090	23427113	GWAS_pilot_exon
chr2	23428921	23428979	GWAS_pilot_exon
chr2	23428999	23429088	GWAS_pilot_exon
chr2	23429380	23429822	GWAS_pilot_exon
chr2	23430378	23430403	GWAS_pilot_exon
chr2	23430636	23430821	GWAS_pilot_exon
chr2	23431175	23431524	GWAS_pilot_exon
chr2	23431630	23431662	GWAS_pilot_exon
chr2	23432393	23433651	GWAS_pilot_exon
chr2	23433882	23435330	GWAS_pilot_exon
chr2	23435609	23436549	GWAS_pilot_exon
chr2	23441094	23442907	GWAS_pilot_exon
chr2	23444921	23444948	GWAS_pilot_exon
chr2	23453918	23455950	GWAS_pilot_exon
chr2	23459369	23459548	GWAS_pilot_exon
chr2	23470308	23470544	GWAS_pilot_exon
chr2	23470653	23470711	GWAS_pilot_exon
chr2	23470899	23470968	GWAS_pilot_exon
chr2	23472319	23472362	GWAS_pilot_exon
chr2	23484746	23484806	GWAS_pilot_exon
chr2	23519337	23519378	GWAS_pilot_exon
chr2	23519742	23519817	GWAS_pilot_exon
chr2	23580552	23580606	GWAS_pilot_exon
chr2	24685939	24686030	GWAS_pilot_exon
chr2	24689579	24689693	GWAS_pilot_exon
chr2	24695881	24695923	GWAS_pilot_exon
chr2	24698677	24698717	GWAS_pilot_exon
chr2	24700409	24700470	GWAS_pilot_exon
chr2	24713049	24713086	GWAS_pilot_exon
chr2	24714077	24714471	GWAS_pilot_exon
chr2	24714819	24717010	GWAS_pilot_exon
chr2	24717342	24717380	GWAS_pilot_exon
chr2	24717874	24719368	GWAS_pilot_exon
chr2	24720586	24720622	GWAS_pilot_exon
chr2	24722887	24722910	GWAS_pilot_exon
chr2	24723894	24723914	GWAS_pilot_exon
chr2	24724257	24724283	GWAS_pilot_exon
chr2	24724431	24724529	GWAS_pilot_exon
chr2	24725090	24725184	GWAS_pilot_exon
chr2	24728977	24729117	GWAS_pilot_exon
chr2	24730413	24730611	GWAS_pilot_exon
chr2	24733837	24733907	GWAS_pilot_exon
chr2	24734646	24736876	GWAS_pilot_exon
chr2	24739338	24739740	GWAS_pilot_exon
chr2	24740330	24740430	GWAS_pilot_exon
chr2	24740537	24740637	GWAS_pilot_exon
chr2	24744810	24744883	GWAS_pilot_exon
chr2	24744995	24745095	GWAS_pilot_exon
chr2	24745190	24745603	GWAS_pilot_exon
chr2	24777257	24777351	GWAS_pilot_exon
chr2	24778883	24778924	GWAS_pilot_exon
chr2	24785577	24785650	GWAS_pilot_exon
chr2	24786755	24786872	GWAS_pilot_exon
chr2	24787163	24787279	GWAS_pilot_exon
chr2	34151972	34152035	GWAS_pilot_exon
chr2	34262525	34262555	GWAS_pilot_exon
chr2	34286085	34286270	GWAS_pilot_exon
chr2	34415322	34415348	GWAS_pilot_exon
chr2	34426416	34426457	GWAS_pilot_exon
chr2	34427256	34427308	GWAS_pilot_exon
chr2	34427721	34427789	GWAS_pilot_exon
chr2	34428050	34428162	GWAS_pilot_exon
chr2	34428286	34428363	GWAS_pilot_exon
chr2	34428391	34428428	GWAS_pilot_exon
chr2	34471142	34471215	GWAS_pilot_exon
chr2	34485250	34485324	GWAS_pilot_exon
chr2	34492347	34492463	GWAS_pilot_exon
chr2	34494033	34494053	GWAS_pilot_exon
chr2	34494397	34494435	GWAS_pilot_exon
chr2	34509272	34509345	GWAS_pilot_exon
chr2	34509570	34509593	GWAS_pilot_exon
chr2	34511709	34511813	GWAS_pilot_exon
chr2	34522534	34522608	GWAS_pilot_exon
chr2	34526849	34526910	GWAS_pilot_exon
chr2	34531345	34531405	GWAS_pilot_exon
chr2	34533251	34533313	GWAS_pilot_exon
chr2	34609583	34609636	GWAS_pilot_exon
chr2	34701630	34701696	GWAS_pilot_exon
chr2	34823020	34823067	GWAS_pilot_exon
chr2	35056492	35056559	GWAS_pilot_exon
chr2	35384149	35384221	GWAS_pilot_exon
chr2	35384612	35384694	GWAS_pilot_exon
chr2	35387841	35391595	GWAS_pilot_exon
chr2	35395243	35395431	GWAS_pilot_exon
chr2	35397857	35399532	GWAS_pilot_exon
chr2	35399594	35399614	GWAS_pilot_exon
chr2	35419405	35422553	GWAS_pilot_exon
chr2	35427684	35427705	GWAS_pilot_exon
chr2	35430777	35430857	GWAS_pilot_exon
chr2	35444109	35444693	GWAS_pilot_exon
chr2	35452592	35452636	GWAS_pilot_exon
chr2	35453963	35454034	GWAS_pilot_exon
chr2	35456703	35456986	GWAS_pilot_exon
chr2	35492249	35492316	GWAS_pilot_exon
chr2	35499567	35499648	GWAS_pilot_exon
chr2	35509564	35509598	GWAS_pilot_exon
chr2	35554421	35554472	GWAS_pilot_exon
chr2	35559135	35559196	GWAS_pilot_exon
chr2	35574095	35574201	GWAS_pilot_exon
chr2	35575927	35576017	GWAS_pilot_exon
chr2	35595592	35595668	GWAS_pilot_exon
chr2	35632246	35632291	GWAS_pilot_exon
chr2	35635584	35635662	GWAS_pilot_exon
chr2	37682979	37683016	GWAS_pilot_exon
chr2	37699939	37700011	GWAS_pilot_exon
chr2	37716663	37716724	GWAS_pilot_exon
chr2	37735795	37735868	GWAS_pilot_exon
chr2	37746402	37746440	GWAS_pilot_exon
chr2	37749648	37751302	GWAS_pilot_exon
chr2	37754586	37754862	GWAS_pilot_exon
chr2	37755007	37755105	GWAS_pilot_exon
chr2	37759595	37759956	GWAS_pilot_exon
chr2	37763341	37764027	GWAS_pilot_exon
chr2	37764137	37764294	GWAS_pilot_exon
chr2	37767388	37767418	GWAS_pilot_exon
chr2	37767440	37767500	GWAS_pilot_exon
chr2	37771083	37771347	GWAS_pilot_exon
chr2	37776969	37777022	GWAS_pilot_exon
chr2	37783246	37783275	GWAS_pilot_exon
chr2	37791050	37791103	GWAS_pilot_exon
chr2	37795707	37795752	GWAS_pilot_exon
chr2	37796750	37798347	GWAS_pilot_exon
chr2	37827270	37827505	GWAS_pilot_exon
chr2	37831451	37831572	GWAS_pilot_exon
chr2	37832378	37832499	GWAS_pilot_exon
chr2	37839315	37856793	GWAS_pilot_exon
chr2	37857715	37861934	GWAS_pilot_exon
chr2	37866428	37873965	GWAS_pilot_exon
chr2	37874536	37874637	GWAS_pilot_exon
chr2	37880645	37880693	GWAS_pilot_exon
chr2	37881012	37881136	GWAS_pilot_exon
chr2	37881141	37881180	GWAS_pilot_exon
chr2	37883741	37883851	GWAS_pilot_exon
chr2	37888649	37888697	GWAS_pilot_exon
chr2	37894404	37894424	GWAS_pilot_exon
chr2	37897963	37898086	GWAS_pilot_exon
chr2	37899495	37899667	GWAS_pilot_exon
chr2	37899971	37900069	GWAS_pilot_exon
chr2	37910274	37910324	GWAS_pilot_exon
chr2	37915221	37915318	GWAS_pilot_exon
chr2	37916200	37916280	GWAS_pilot_exon
chr2	37917542	37917629	GWAS_pilot_exon
chr2	37946680	37946763	GWAS_pilot_exon
chr2	38012332	38012371	GWAS_pilot_exon
chr2	38228339	38228355	GWAS_pilot_exon
chr2	38371948	38371958	GWAS_pilot_exon
chr2	41646161	41646181	GWAS_pilot_exon
chr2	41701475	41701539	GWAS_pilot_exon
chr2	41764865	41764934	GWAS_pilot_exon
chr2	41917616	41917715	GWAS_pilot_exon
chr2	41917860	41917931	GWAS_pilot_exon
chr2	41930808	41935912	GWAS_pilot_exon
chr2	41936792	41936878	GWAS_pilot_exon
chr2	41939139	41939237	GWAS_pilot_exon
chr2	41939629	41939727	GWAS_pilot_exon
chr2	41941889	41941949	GWAS_pilot_exon
chr2	41945344	41945399	GWAS_pilot_exon
chr2	41946657	41946679	GWAS_pilot_exon
chr2	41947274	41947320	GWAS_pilot_exon
chr2	41949688	41949789	GWAS_pilot_exon
chr2	41951826	41952034	GWAS_pilot_exon
chr2	41956808	41966448	GWAS_pilot_exon
chr2	41969275	41969375	GWAS_pilot_exon
chr2	41972849	41973152	GWAS_pilot_exon
chr2	41975876	41977402	GWAS_pilot_exon
chr2	41981992	41983171	GWAS_pilot_exon
chr2	41986996	41987774	GWAS_pilot_exon
chr2	41988732	41988751	GWAS_pilot_exon
chr2	41990205	41991016	GWAS_pilot_exon
chr2	42049931	42049969	GWAS_pilot_exon
chr2	49790579	49790607	GWAS_pilot_exon
chr2	49879222	49879363	GWAS_pilot_exon
chr2	49934336	49934863	GWAS_pilot_exon
chr2	49970482	49970528	GWAS_pilot_exon
chr2	52814155	52814254	GWAS_pilot_exon
chr2	52850023	52850073	GWAS_pilot_exon
chr2	52959879	52959915	GWAS_pilot_exon
chr2	52985686	52985757	GWAS_pilot_exon
chr2	53037663	53037695	GWAS_pilot_exon
chr2	53058560	53058960	GWAS_pilot_exon
chr2	53059896	53060163	GWAS_pilot_exon
chr2	53063720	53063794	GWAS_pilot_exon
chr2	53067105	53067498	GWAS_pilot_exon
chr2	53067557	53067584	GWAS_pilot_exon
chr2	53067610	53067656	GWAS_pilot_exon
chr2	53088153	53089029	GWAS_pilot_exon
chr2	53091282	53092020	GWAS_pilot_exon
chr2	53093518	53095229	GWAS_pilot_exon
chr2	53109929	53110007	GWAS_pilot_exon
chr2	53110128	53110151	GWAS_pilot_exon
chr2	53110224	53110247	GWAS_pilot_exon
chr2	53123896	53124442	GWAS_pilot_exon
chr2	53137101	53137165	GWAS_pilot_exon
chr2	53161542	53161839	GWAS_pilot_exon
chr2	53170612	53170673	GWAS_pilot_exon
chr2	53173936	53173994	GWAS_pilot_exon
chr2	53183028	53183123	GWAS_pilot_exon
chr2	53188506	53188671	GWAS_pilot_exon
chr2	53189640	53189705	GWAS_pilot_exon
chr2	53204024	53204070	GWAS_pilot_exon
chr2	53436057	53436104	GWAS_pilot_exon
chr2	53480487	53480542	GWAS_pilot_exon
chr2	53485562	53485600	GWAS_pilot_exon
chr2	58655549	58655599	GWAS_pilot_exon
chr2	58688912	58688980	GWAS_pilot_exon
chr2	58725211	58725246	GWAS_pilot_exon
chr2	58834315	58834385	GWAS_pilot_exon
chr2	58841472	58841500	GWAS_pilot_exon
chr2	58898568	58898597	GWAS_pilot_exon
chr2	58922768	58922831	GWAS_pilot_exon
chr2	58942482	58942531	GWAS_pilot_exon
chr2	58955492	58955513	GWAS_pilot_exon
chr2	58955547	58955610	GWAS_pilot_exon
chr2	58997806	58997880	GWAS_pilot_exon
chr2	58999477	58999538	GWAS_pilot_exon
chr2	59015616	59015762	GWAS_pilot_exon
chr2	59043235	59043254	GWAS_pilot_exon
chr2	59045213	59045295	GWAS_pilot_exon
chr2	59061762	59061834	GWAS_pilot_exon
chr2	59064827	59064903	GWAS_pilot_exon
chr2	59066684	59066720	GWAS_pilot_exon
chr2	59067104	59067169	GWAS_pilot_exon
chr2	59074392	59074492	GWAS_pilot_exon
chr2	59077564	59077741	GWAS_pilot_exon
chr2	59083230	59083276	GWAS_pilot_exon
chr2	59083545	59083611	GWAS_pilot_exon
chr2	59083967	59084021	GWAS_pilot_exon
chr2	59084023	59084119	GWAS_pilot_exon
chr2	59099074	59099117	GWAS_pilot_exon
chr2	59116258	59116330	GWAS_pilot_exon
chr2	59142814	59142837	GWAS_pilot_exon
chr2	60054316	60054406	GWAS_pilot_exon
chr2	60143130	60143153	GWAS_pilot_exon
chr2	60334032	60334052	GWAS_pilot_exon
chr2	60334675	60334721	GWAS_pilot_exon
chr2	60438358	60438418	GWAS_pilot_exon
chr2	60438877	60438951	GWAS_pilot_exon
chr2	60441168	60441237	GWAS_pilot_exon
chr2	60445072	60445104	GWAS_pilot_exon
chr2	60486443	60490372	GWAS_pilot_exon
chr2	60490550	60492988	GWAS_pilot_exon
chr2	60493610	60493672	GWAS_pilot_exon
chr2	60494292	60494538	GWAS_pilot_exon
chr2	60495201	60496418	GWAS_pilot_exon
chr2	60533744	60534158	GWAS_pilot_exon
chr2	60536615	60537051	GWAS_pilot_exon
chr2	60539106	60539153	GWAS_pilot_exon
chr2	60541254	60542118	GWAS_pilot_exon
chr2	60542757	60542811	GWAS_pilot_exon
chr2	60548318	60548363	GWAS_pilot_exon
chr2	60560103	60565855	GWAS_pilot_exon
chr2	60566736	60566843	GWAS_pilot_exon
chr2	60567300	60567373	GWAS_pilot_exon
chr2	60569951	60570131	GWAS_pilot_exon
chr2	60570218	60570304	GWAS_pilot_exon
chr2	60576888	60576926	GWAS_pilot_exon
chr2	60579065	60579715	GWAS_pilot_exon
chr2	60579860	60580063	GWAS_pilot_exon
chr2	60581987	60582020	GWAS_pilot_exon
chr2	60586265	60586983	GWAS_pilot_exon
chr2	60590296	60590476	GWAS_pilot_exon
chr2	60597043	60597106	GWAS_pilot_exon
chr2	60603972	60604048	GWAS_pilot_exon
chr2	60610078	60610140	GWAS_pilot_exon
chr2	60617280	60617324	GWAS_pilot_exon
chr2	60639168	60639221	GWAS_pilot_exon
chr2	60666698	60666726	GWAS_pilot_exon
chr2	62559560	62560003	GWAS_pilot_exon
chr2	62668868	62668914	GWAS_pilot_exon
chr2	67792768	67792776	GWAS_pilot_exon
chr2	67911083	67911209	GWAS_pilot_exon
chr2	68004585	68004616	GWAS_pilot_exon
chr2	68010378	68010419	GWAS_pilot_exon
chr2	68023701	68023730	GWAS_pilot_exon
chr2	68050074	68050149	GWAS_pilot_exon
chr2	68050759	68051111	GWAS_pilot_exon
chr2	68052620	68053202	GWAS_pilot_exon
chr2	68062206	68062290	GWAS_pilot_exon
chr2	68084866	68084898	GWAS_pilot_exon
chr2	68085151	68085220	GWAS_pilot_exon
chr2	68090280	68090336	GWAS_pilot_exon
chr2	68099740	68100987	GWAS_pilot_exon
chr2	68130337	68130423	GWAS_pilot_exon
chr2	68132493	68132572	GWAS_pilot_exon
chr2	68134045	68134066	GWAS_pilot_exon
chr2	68134244	68134893	GWAS_pilot_exon
chr2	68192568	68192652	GWAS_pilot_exon
chr2	77790103	77790124	GWAS_pilot_exon
chr2	77970872	77970948	GWAS_pilot_exon
chr2	77987398	77987423	GWAS_pilot_exon
chr2	78015566	78015637	GWAS_pilot_exon
chr2	78016881	78016978	GWAS_pilot_exon
chr2	78056718	78057053	GWAS_pilot_exon
chr2	79539858	79539922	GWAS_pilot_exon
chr2	79601019	79601139	GWAS_pilot_exon
chr2	79614493	79615072	GWAS_pilot_exon
chr2	79631610	79631707	GWAS_pilot_exon
chr2	79633475	79633570	GWAS_pilot_exon
chr2	79647075	79647580	GWAS_pilot_exon
chr2	79658190	79658279	GWAS_pilot_exon
chr2	79671096	79671140	GWAS_pilot_exon
chr2	79671269	79671368	GWAS_pilot_exon
chr2	79674470	79674535	GWAS_pilot_exon
chr2	79679673	79679768	GWAS_pilot_exon
chr2	79680799	79680838	GWAS_pilot_exon
chr2	79680929	79680989	GWAS_pilot_exon
chr2	79685422	79685463	GWAS_pilot_exon
chr2	79699260	79699333	GWAS_pilot_exon
chr2	79699959	79700000	GWAS_pilot_exon
chr2	79701589	79701662	GWAS_pilot_exon
chr2	79720024	79721022	GWAS_pilot_exon
chr2	79725107	79725173	GWAS_pilot_exon
chr2	79725195	79725295	GWAS_pilot_exon
chr2	79725660	79725704	GWAS_pilot_exon
chr2	79726050	79726203	GWAS_pilot_exon
chr2	79726301	79726368	GWAS_pilot_exon
chr2	79727446	79727490	GWAS_pilot_exon
chr2	79727787	79728025	GWAS_pilot_exon
chr2	79728811	79728846	GWAS_pilot_exon
chr2	79729112	79729177	GWAS_pilot_exon
chr2	79729615	79729663	GWAS_pilot_exon
chr2	79729688	79729740	GWAS_pilot_exon
chr2	79731017	79731298	GWAS_pilot_exon
chr2	79732179	79732308	GWAS_pilot_exon
chr2	79740068	79740333	GWAS_pilot_exon
chr2	79740639	79747380	GWAS_pilot_exon
chr2	79748319	79750479	GWAS_pilot_exon
chr2	79751782	79751896	GWAS_pilot_exon
chr2	79753195	79753218	GWAS_pilot_exon
chr2	79765925	79766051	GWAS_pilot_exon
chr2	79767475	79767575	GWAS_pilot_exon
chr2	79775682	79775726	GWAS_pilot_exon
chr2	79775790	79775876	GWAS_pilot_exon
chr2	79777063	79777093	GWAS_pilot_exon
chr2	79860608	79860695	GWAS_pilot_exon
chr2	79860823	79860893	GWAS_pilot_exon
chr2	80004111	80004113	GWAS_pilot_exon
chr2	81599890	81600188	GWAS_pilot_exon
chr2	81603152	81603224	GWAS_pilot_exon
chr2	81606342	81606404	GWAS_pilot_exon
chr2	81616782	81616881	GWAS_pilot_exon
chr2	81618399	81618428	GWAS_pilot_exon
chr2	81621356	81621432	GWAS_pilot_exon
chr2	81621987	81622069	GWAS_pilot_exon
chr2	81624315	81624387	GWAS_pilot_exon
chr2	81628777	81628861	GWAS_pilot_exon
chr2	81640474	81640501	GWAS_pilot_exon
chr2	81642133	81642234	GWAS_pilot_exon
chr2	81644598	81644697	GWAS_pilot_exon
chr2	81658600	81658689	GWAS_pilot_exon
chr2	81659384	81659409	GWAS_pilot_exon
chr2	81660661	81660692	GWAS_pilot_exon
chr2	81672189	81672288	GWAS_pilot_exon
chr2	81672438	81672533	GWAS_pilot_exon
chr2	81672627	81673050	GWAS_pilot_exon
chr2	81687818	81688564	GWAS_pilot_exon
chr2	81688718	81688876	GWAS_pilot_exon
chr2	81689577	81689965	GWAS_pilot_exon
chr2	81692604	81692684	GWAS_pilot_exon
chr2	81693697	81695050	GWAS_pilot_exon
chr2	81708981	81709228	GWAS_pilot_exon
chr2	81709503	81709542	GWAS_pilot_exon
chr2	81767874	81767936	GWAS_pilot_exon
chr2	81771134	81771173	GWAS_pilot_exon
chr2	81775741	81776196	GWAS_pilot_exon
chr2	81776819	81776869	GWAS_pilot_exon
chr2	81797439	81802445	GWAS_pilot_exon
chr2	81803876	81807495	GWAS_pilot_exon
chr2	81808877	81810290	GWAS_pilot_exon
chr2	81823233	81823290	GWAS_pilot_exon
chr2	81824300	81824344	GWAS_pilot_exon
chr2	81827060	81827122	GWAS_pilot_exon
chr2	81827852	81827927	GWAS_pilot_exon
chr2	81913255	81915533	GWAS_pilot_exon
chr2	81928457	81928522	GWAS_pilot_exon
chr2	81928669	81928698	GWAS_pilot_exon
chr2	81932432	81932556	GWAS_pilot_exon
chr2	81933980	81936105	GWAS_pilot_exon
chr2	81936778	81936884	GWAS_pilot_exon
chr2	81942866	81943260	GWAS_pilot_exon
chr2	81965769	81965841	GWAS_pilot_exon
chr2	81979321	81979402	GWAS_pilot_exon
chr2	81988191	81988262	GWAS_pilot_exon
chr2	81988880	81988966	GWAS_pilot_exon
chr2	82004368	82004396	GWAS_pilot_exon
chr2	82023847	82023895	GWAS_pilot_exon
chr2	82024941	82024970	GWAS_pilot_exon
chr2	82047710	82047760	GWAS_pilot_exon
chr2	82049393	82049515	GWAS_pilot_exon
chr2	82063464	82063542	GWAS_pilot_exon
chr2	82075873	82075968	GWAS_pilot_exon
chr2	82076687	82076769	GWAS_pilot_exon
chr2	82077311	82077788	GWAS_pilot_exon
chr2	82078876	82078931	GWAS_pilot_exon
chr2	82083913	82083974	GWAS_pilot_exon
chr2	82090842	82090946	GWAS_pilot_exon
chr2	82094580	82094695	GWAS_pilot_exon
chr2	82095168	82095229	GWAS_pilot_exon
chr2	82095234	82095270	GWAS_pilot_exon
chr2	82095737	82095929	GWAS_pilot_exon
chr2	82096179	82096293	GWAS_pilot_exon
chr2	82096787	82096907	GWAS_pilot_exon
chr2	82098428	82098563	GWAS_pilot_exon
chr2	82100574	82100694	GWAS_pilot_exon
chr2	82111528	82111584	GWAS_pilot_exon
chr2	82122292	82122384	GWAS_pilot_exon
chr2	82124577	82124981	GWAS_pilot_exon
chr2	82126481	82126545	GWAS_pilot_exon
chr2	82135489	82136257	GWAS_pilot_exon
chr2	82208921	82208977	GWAS_pilot_exon
chr2	82209757	82210430	GWAS_pilot_exon
chr2	82213430	82214202	GWAS_pilot_exon
chr2	82217266	82217311	GWAS_pilot_exon
chr2	82225503	82229318	GWAS_pilot_exon
chr2	82904465	82904539	GWAS_pilot_exon
chr2	83009082	83009136	GWAS_pilot_exon
chr2	83049024	83053495	GWAS_pilot_exon
chr2	83054795	83054901	GWAS_pilot_exon
chr2	83059732	83059954	GWAS_pilot_exon
chr2	83060568	83060761	GWAS_pilot_exon
chr2	83064967	83065058	GWAS_pilot_exon
chr2	83083991	83084061	GWAS_pilot_exon
chr2	83084067	83084088	GWAS_pilot_exon
chr2	83085589	83094929	GWAS_pilot_exon
chr2	83094966	83095087	GWAS_pilot_exon
chr2	83109663	83109686	GWAS_pilot_exon
chr2	83114564	83114584	GWAS_pilot_exon
chr2	83114668	83114749	GWAS_pilot_exon
chr2	83122912	83122988	GWAS_pilot_exon
chr2	83164375	83164417	GWAS_pilot_exon
chr2	83169938	83170003	GWAS_pilot_exon
chr2	83183808	83184227	GWAS_pilot_exon
chr2	83190207	83190302	GWAS_pilot_exon
chr2	83190462	83190588	GWAS_pilot_exon
chr2	83204822	83204921	GWAS_pilot_exon
chr2	83213630	83213696	GWAS_pilot_exon
chr2	83219317	83219381	GWAS_pilot_exon
chr2	83221515	83221646	GWAS_pilot_exon
chr2	83235762	83235795	GWAS_pilot_exon
chr2	83235907	83235971	GWAS_pilot_exon
chr2	83238330	83238414	GWAS_pilot_exon
chr2	83238533	83238558	GWAS_pilot_exon
chr2	83245447	83245482	GWAS_pilot_exon
chr2	83245880	83245947	GWAS_pilot_exon
chr2	83249841	83249941	GWAS_pilot_exon
chr2	83250841	83250934	GWAS_pilot_exon
chr2	83261336	83261733	GWAS_pilot_exon
chr2	83265561	83266719	GWAS_pilot_exon
chr2	83288464	83288489	GWAS_pilot_exon
chr2	83296656	83297947	GWAS_pilot_exon
chr2	83298438	83298810	GWAS_pilot_exon
chr2	83313346	83313760	GWAS_pilot_exon
chr2	83314343	83314441	GWAS_pilot_exon
chr2	83325168	83325231	GWAS_pilot_exon
chr2	83330098	83330136	GWAS_pilot_exon
chr2	83331169	83336261	GWAS_pilot_exon
chr2	83339172	83341624	GWAS_pilot_exon
chr2	83342105	83342400	GWAS_pilot_exon
chr2	83350239	83350301	GWAS_pilot_exon
chr2	83355228	83355268	GWAS_pilot_exon
chr2	83359352	83359512	GWAS_pilot_exon
chr2	83363044	83363400	GWAS_pilot_exon
chr2	83370522	83371407	GWAS_pilot_exon
chr2	83372775	83374443	GWAS_pilot_exon
chr2	83394352	83394777	GWAS_pilot_exon
chr2	83395915	83396166	GWAS_pilot_exon
chr2	83400345	83400381	GWAS_pilot_exon
chr2	83416018	83419723	GWAS_pilot_exon
chr2	83449863	83450344	GWAS_pilot_exon
chr2	83451253	83453175	GWAS_pilot_exon
chr2	83454264	83455063	GWAS_pilot_exon
chr2	83484263	83484356	GWAS_pilot_exon
chr2	83488394	83489976	GWAS_pilot_exon
chr2	83497159	83497363	GWAS_pilot_exon
chr2	83505257	83505344	GWAS_pilot_exon
chr2	83506732	83506825	GWAS_pilot_exon
chr2	83518446	83518473	GWAS_pilot_exon
chr2	83518665	83520659	GWAS_pilot_exon
chr2	83522630	83522739	GWAS_pilot_exon
chr2	83540321	83540363	GWAS_pilot_exon
chr2	83633973	83634023	GWAS_pilot_exon
chr2	83652494	83652530	GWAS_pilot_exon
chr2	83663624	83663697	GWAS_pilot_exon
chr2	83744333	83744423	GWAS_pilot_exon
chr2	83745116	83745285	GWAS_pilot_exon
chr2	83958226	83958286	GWAS_pilot_exon
chr2	84032580	84032650	GWAS_pilot_exon
chr2	84033830	84033861	GWAS_pilot_exon
chr2	84089401	84089466	GWAS_pilot_exon
chr2	84106591	84106660	GWAS_pilot_exon
chr2	84106706	84106767	GWAS_pilot_exon
chr2	84107439	84107526	GWAS_pilot_exon
chr2	84110528	84110564	GWAS_pilot_exon
chr2	84114132	84114186	GWAS_pilot_exon
chr2	84119419	84119469	GWAS_pilot_exon
chr2	84122736	84122787	GWAS_pilot_exon
chr2	84166447	84166643	GWAS_pilot_exon
chr2	84172798	84172860	GWAS_pilot_exon
chr2	84174909	84175019	GWAS_pilot_exon
chr2	84181875	84181955	GWAS_pilot_exon
chr2	84293145	84293229	GWAS_pilot_exon
chr2	84294255	84294298	GWAS_pilot_exon
chr2	84303150	84304717	GWAS_pilot_exon
chr2	84307923	84307990	GWAS_pilot_exon
chr2	84328957	84329030	GWAS_pilot_exon
chr2	84329033	84329095	GWAS_pilot_exon
chr2	84329251	84329343	GWAS_pilot_exon
chr2	84377867	84379621	GWAS_pilot_exon
chr2	84380592	84380617	GWAS_pilot_exon
chr2	84380705	84380739	GWAS_pilot_exon
chr2	84387010	84387049	GWAS_pilot_exon
chr2	84390181	84390248	GWAS_pilot_exon
chr2	119821490	119821517	GWAS_pilot_exon
chr2	119822237	119822311	GWAS_pilot_exon
chr2	123290463	123290495	GWAS_pilot_exon
chr2	123440703	123440763	GWAS_pilot_exon
chr2	123495550	123495611	GWAS_pilot_exon
chr2	123498123	123498196	GWAS_pilot_exon
chr2	123557695	123557792	GWAS_pilot_exon
chr2	123558935	123558961	GWAS_pilot_exon
chr2	123561372	123561453	GWAS_pilot_exon
chr2	123562272	123563422	GWAS_pilot_exon
chr2	123565894	123565950	GWAS_pilot_exon
chr2	123576526	123576599	GWAS_pilot_exon
chr2	123581329	123581423	GWAS_pilot_exon
chr2	123585457	123585555	GWAS_pilot_exon
chr2	123585670	123585688	GWAS_pilot_exon
chr2	123626732	123626765	GWAS_pilot_exon
chr2	123632457	123632566	GWAS_pilot_exon
chr2	123632933	123632957	GWAS_pilot_exon
chr2	123633866	123633943	GWAS_pilot_exon
chr2	123634102	123634181	GWAS_pilot_exon
chr2	123634274	123634353	GWAS_pilot_exon
chr2	123634601	123634696	GWAS_pilot_exon
chr2	123636516	123636803	GWAS_pilot_exon
chr2	123637972	123638016	GWAS_pilot_exon
chr2	123642517	123642562	GWAS_pilot_exon
chr2	123643937	123643988	GWAS_pilot_exon
chr2	123644121	123645170	GWAS_pilot_exon
chr2	123652753	123652784	GWAS_pilot_exon
chr2	123652835	123652910	GWAS_pilot_exon
chr2	123652999	123653025	GWAS_pilot_exon
chr2	123711850	123711938	GWAS_pilot_exon
chr2	123714437	123714537	GWAS_pilot_exon
chr2	123715369	123715859	GWAS_pilot_exon
chr2	123718760	123718788	GWAS_pilot_exon
chr2	123731889	123731962	GWAS_pilot_exon
chr2	123745674	123745753	GWAS_pilot_exon
chr2	123750805	123750884	GWAS_pilot_exon
chr2	123757650	123757693	GWAS_pilot_exon
chr2	123762020	123762078	GWAS_pilot_exon
chr2	137181290	137181357	GWAS_pilot_exon
chr2	137247165	137247253	GWAS_pilot_exon
chr2	137278589	137278640	GWAS_pilot_exon
chr2	137279526	137280539	GWAS_pilot_exon
chr2	137282271	137282328	GWAS_pilot_exon
chr2	137282862	137282906	GWAS_pilot_exon
chr2	137283068	137283108	GWAS_pilot_exon
chr2	137284264	137284358	GWAS_pilot_exon
chr2	137292847	137293031	GWAS_pilot_exon
chr2	137295545	137295571	GWAS_pilot_exon
chr2	137295745	137296464	GWAS_pilot_exon
chr2	137297432	137297526	GWAS_pilot_exon
chr2	137299692	137299792	GWAS_pilot_exon
chr2	137302393	137302474	GWAS_pilot_exon
chr2	137304231	137304275	GWAS_pilot_exon
chr2	137304643	137304709	GWAS_pilot_exon
chr2	137314667	137314746	GWAS_pilot_exon
chr2	137315594	137315802	GWAS_pilot_exon
chr2	137322835	137323510	GWAS_pilot_exon
chr2	137333273	137336688	GWAS_pilot_exon
chr2	137376487	137376525	GWAS_pilot_exon
chr2	137408540	137409458	GWAS_pilot_exon
chr2	137422552	137422643	GWAS_pilot_exon
chr2	137423619	137423656	GWAS_pilot_exon
chr2	137514064	137514109	GWAS_pilot_exon
chr2	137639713	137639792	GWAS_pilot_exon
chr2	146093598	146093650	GWAS_pilot_exon
chr2	146094750	146095682	GWAS_pilot_exon
chr2	146106215	146106333	GWAS_pilot_exon
chr2	146128739	146128791	GWAS_pilot_exon
chr2	146131582	146131648	GWAS_pilot_exon
chr2	146134720	146134752	GWAS_pilot_exon
chr2	146135912	146136010	GWAS_pilot_exon
chr2	146136663	146136752	GWAS_pilot_exon
chr2	146137703	146137731	GWAS_pilot_exon
chr2	146170790	146170879	GWAS_pilot_exon
chr2	146182283	146182325	GWAS_pilot_exon
chr2	146185367	146185427	GWAS_pilot_exon
chr2	146188526	146188574	GWAS_pilot_exon
chr2	146207135	146207229	GWAS_pilot_exon
chr2	146207492	146207519	GWAS_pilot_exon
chr2	146260536	146261502	GWAS_pilot_exon
chr2	146288163	146288423	GWAS_pilot_exon
chr2	146323604	146323630	GWAS_pilot_exon
chr2	146327373	146327469	GWAS_pilot_exon
chr2	146330885	146330965	GWAS_pilot_exon
chr2	146335346	146335426	GWAS_pilot_exon
chr2	146360644	146360963	GWAS_pilot_exon
chr2	146363564	146363987	GWAS_pilot_exon
chr2	146370319	146371028	GWAS_pilot_exon
chr2	146374000	146374101	GWAS_pilot_exon
chr2	146374128	146374163	GWAS_pilot_exon
chr2	146378430	146378530	GWAS_pilot_exon
chr2	146387748	146387805	GWAS_pilot_exon
chr2	146389257	146389408	GWAS_pilot_exon
chr2	146421593	146422177	GWAS_pilot_exon
chr2	146436900	146437077	GWAS_pilot_exon
chr2	146444984	146446714	GWAS_pilot_exon
chr2	146455094	146455118	GWAS_pilot_exon
chr2	146522268	146522345	GWAS_pilot_exon
chr2	147199929	147199978	GWAS_pilot_exon
chr2	147278842	147280434	GWAS_pilot_exon
chr2	147280817	147280908	GWAS_pilot_exon
chr2	147282787	147282890	GWAS_pilot_exon
chr2	147286365	147292144	GWAS_pilot_exon
chr2	147314918	147316642	GWAS_pilot_exon
chr2	147316736	147316967	GWAS_pilot_exon
chr2	147348023	147348579	GWAS_pilot_exon
chr2	147349874	147350134	GWAS_pilot_exon
chr2	147478910	147478939	GWAS_pilot_exon
chr2	147531824	147531867	GWAS_pilot_exon
chr2	147543597	147543655	GWAS_pilot_exon
chr2	147574593	147574676	GWAS_pilot_exon
chr2	147592765	147592844	GWAS_pilot_exon
chr2	147593931	147593953	GWAS_pilot_exon
chr2	147595100	147595614	GWAS_pilot_exon
chr2	147595691	147595792	GWAS_pilot_exon
chr2	147596198	147596814	GWAS_pilot_exon
chr2	147604033	147606881	GWAS_pilot_exon
chr2	147607823	147607966	GWAS_pilot_exon
chr2	147614275	147614375	GWAS_pilot_exon
chr2	147615546	147616763	GWAS_pilot_exon
chr2	147617072	147617169	GWAS_pilot_exon
chr2	147624733	147625231	GWAS_pilot_exon
chr2	147628042	147628549	GWAS_pilot_exon
chr2	147629298	147635688	GWAS_pilot_exon
chr2	147636572	147637054	GWAS_pilot_exon
chr2	147637606	147638489	GWAS_pilot_exon
chr2	147638555	147638602	GWAS_pilot_exon
chr2	147639139	147640611	GWAS_pilot_exon
chr2	147640771	147640845	GWAS_pilot_exon
chr2	147655749	147655802	GWAS_pilot_exon
chr2	147657362	147657406	GWAS_pilot_exon
chr2	147668453	147668503	GWAS_pilot_exon
chr2	147672780	147672825	GWAS_pilot_exon
chr2	147701267	147701318	GWAS_pilot_exon
chr2	147708339	147708465	GWAS_pilot_exon
chr2	151007086	151009348	GWAS_pilot_exon
chr2	151022595	151023465	GWAS_pilot_exon
chr2	151026033	151026153	GWAS_pilot_exon
chr2	151028024	151028117	GWAS_pilot_exon
chr2	151048523	151048623	GWAS_pilot_exon
chr2	151055259	151055734	GWAS_pilot_exon
chr2	151058231	151058311	GWAS_pilot_exon
chr2	151058602	151058661	GWAS_pilot_exon
chr2	151060156	151060256	GWAS_pilot_exon
chr2	151066356	151066433	GWAS_pilot_exon
chr2	151066677	151066757	GWAS_pilot_exon
chr2	151068257	151068345	GWAS_pilot_exon
chr2	151068434	151068532	GWAS_pilot_exon
chr2	151070841	151070941	GWAS_pilot_exon
chr2	151072852	151072884	GWAS_pilot_exon
chr2	151078230	151078268	GWAS_pilot_exon
chr2	151078333	151079498	GWAS_pilot_exon
chr2	151079721	151080651	GWAS_pilot_exon
chr2	151080859	151081983	GWAS_pilot_exon
chr2	151091615	151091715	GWAS_pilot_exon
chr2	151102096	151102201	GWAS_pilot_exon
chr2	151113372	151113435	GWAS_pilot_exon
chr2	151117034	151117101	GWAS_pilot_exon
chr2	151126984	151127007	GWAS_pilot_exon
chr2	151131475	151131519	GWAS_pilot_exon
chr2	151138573	151139247	GWAS_pilot_exon
chr2	151192250	151192290	GWAS_pilot_exon
chr2	151210567	151210602	GWAS_pilot_exon
chr2	151225122	151225201	GWAS_pilot_exon
chr2	156944483	156944583	GWAS_pilot_exon
chr2	156944677	156944927	GWAS_pilot_exon
chr2	176122279	176122316	GWAS_pilot_exon
chr2	176156144	176156229	GWAS_pilot_exon
chr2	176173234	176173306	GWAS_pilot_exon
chr2	176260876	176262698	GWAS_pilot_exon
chr2	176281817	176282233	GWAS_pilot_exon
chr2	176282850	176283614	GWAS_pilot_exon
chr2	176284650	176287629	GWAS_pilot_exon
chr2	176307348	176307709	GWAS_pilot_exon
chr2	176319335	176319412	GWAS_pilot_exon
chr2	176321223	176321247	GWAS_pilot_exon
chr2	176322695	176322720	GWAS_pilot_exon
chr2	176326093	176326115	GWAS_pilot_exon
chr2	176327392	176327491	GWAS_pilot_exon
chr2	176332211	176332269	GWAS_pilot_exon
chr2	176334388	176334521	GWAS_pilot_exon
chr2	176335948	176336037	GWAS_pilot_exon
chr2	176340421	176340623	GWAS_pilot_exon
chr2	176341800	176341849	GWAS_pilot_exon
chr2	176346594	176346678	GWAS_pilot_exon
chr2	176352731	176352765	GWAS_pilot_exon
chr2	176355100	176355880	GWAS_pilot_exon
chr2	176356269	176356530	GWAS_pilot_exon
chr2	176358144	176358204	GWAS_pilot_exon
chr2	176367099	176367166	GWAS_pilot_exon
chr2	176385417	176385492	GWAS_pilot_exon
chr2	176386843	176386869	GWAS_pilot_exon
chr2	176386939	176387021	GWAS_pilot_exon
chr2	176398901	176399001	GWAS_pilot_exon
chr2	176399095	176399144	GWAS_pilot_exon
chr2	176400747	176400846	GWAS_pilot_exon
chr2	176403564	176404240	GWAS_pilot_exon
chr2	176422770	176422954	GWAS_pilot_exon
chr2	176426408	176426561	GWAS_pilot_exon
chr2	176427262	176427322	GWAS_pilot_exon
chr2	176432413	176432464	GWAS_pilot_exon
chr2	176436487	176436574	GWAS_pilot_exon
chr2	176440120	176440165	GWAS_pilot_exon
chr2	176442199	176442313	GWAS_pilot_exon
chr2	176446634	176446694	GWAS_pilot_exon
chr2	176447444	176447472	GWAS_pilot_exon
chr2	176447633	176448522	GWAS_pilot_exon
chr2	176450680	176450743	GWAS_pilot_exon
chr2	176451502	176451583	GWAS_pilot_exon
chr2	176468983	176471443	GWAS_pilot_exon
chr2	176476598	176477413	GWAS_pilot_exon
chr2	176483575	176485353	GWAS_pilot_exon
chr2	176486399	176506438	GWAS_pilot_exon
chr2	176688038	176688117	GWAS_pilot_exon
chr2	177710919	177711105	GWAS_pilot_exon
chr2	177724552	177724613	GWAS_pilot_exon
chr2	177725544	177725583	GWAS_pilot_exon
chr2	177738833	177738896	GWAS_pilot_exon
chr2	177756936	177757115	GWAS_pilot_exon
chr2	177761541	177761638	GWAS_pilot_exon
chr2	177766367	177766811	GWAS_pilot_exon
chr2	177773040	177773567	GWAS_pilot_exon
chr2	177774316	177775095	GWAS_pilot_exon
chr2	177775173	177775644	GWAS_pilot_exon
chr2	177778655	177778962	GWAS_pilot_exon
chr2	177779243	177779950	GWAS_pilot_exon
chr2	177789725	177790154	GWAS_pilot_exon
chr2	177790815	177790915	GWAS_pilot_exon
chr2	177791989	177792090	GWAS_pilot_exon
chr2	177792647	177792760	GWAS_pilot_exon
chr2	177805740	177805798	GWAS_pilot_exon
chr2	177810046	177810087	GWAS_pilot_exon
chr2	177812717	177813087	GWAS_pilot_exon
chr2	177820734	177820865	GWAS_pilot_exon
chr2	177820893	177820923	GWAS_pilot_exon
chr2	177821766	177821894	GWAS_pilot_exon
chr2	177822634	177822679	GWAS_pilot_exon
chr2	177824044	177824144	GWAS_pilot_exon
chr2	177824711	177824811	GWAS_pilot_exon
chr2	177829744	177829963	GWAS_pilot_exon
chr2	177835639	177835736	GWAS_pilot_exon
chr2	177855072	177855593	GWAS_pilot_exon
chr2	177857553	177857651	GWAS_pilot_exon
chr2	177858652	177858672	GWAS_pilot_exon
chr2	177874211	177874233	GWAS_pilot_exon
chr2	177874294	177874384	GWAS_pilot_exon
chr2	177897866	177898491	GWAS_pilot_exon
chr2	177899820	177899901	GWAS_pilot_exon
chr2	177917662	177917696	GWAS_pilot_exon
chr2	177920999	177921104	GWAS_pilot_exon
chr2	177927802	177929205	GWAS_pilot_exon
chr2	177929434	177929502	GWAS_pilot_exon
chr2	177950960	177953125	GWAS_pilot_exon
chr2	177953245	177953324	GWAS_pilot_exon
chr2	177953460	177954406	GWAS_pilot_exon
chr2	177954838	177955088	GWAS_pilot_exon
chr2	177959298	177959401	GWAS_pilot_exon
chr2	177961750	177961881	GWAS_pilot_exon
chr2	177976356	177976477	GWAS_pilot_exon
chr2	177995789	177995801	GWAS_pilot_exon
chr2	178015774	178015865	GWAS_pilot_exon
chr2	178029075	178029176	GWAS_pilot_exon
chr2	181087990	181088082	GWAS_pilot_exon
chr2	181298653	181298678	GWAS_pilot_exon
chr2	181348265	181348308	GWAS_pilot_exon
chr2	181348530	181348596	GWAS_pilot_exon
chr2	181430012	181430035	GWAS_pilot_exon
chr2	181431643	181432895	GWAS_pilot_exon
chr2	181433856	181435620	GWAS_pilot_exon
chr2	181436438	181436531	GWAS_pilot_exon
chr2	181442691	181442755	GWAS_pilot_exon
chr2	181442784	181442884	GWAS_pilot_exon
chr2	181444208	181444332	GWAS_pilot_exon
chr2	181444665	181444765	GWAS_pilot_exon
chr2	181450182	181450237	GWAS_pilot_exon
chr2	181472714	181473902	GWAS_pilot_exon
chr2	181483585	181483761	GWAS_pilot_exon
chr2	181557127	181557168	GWAS_pilot_exon
chr2	181572329	181573133	GWAS_pilot_exon
chr2	181573573	181573639	GWAS_pilot_exon
chr2	181574211	181574270	GWAS_pilot_exon
chr2	181579731	181579766	GWAS_pilot_exon
chr2	181584927	181584979	GWAS_pilot_exon
chr2	181586493	181586515	GWAS_pilot_exon
chr2	181587630	181590321	GWAS_pilot_exon
chr2	181590559	181591592	GWAS_pilot_exon
chr2	181592441	181592581	GWAS_pilot_exon
chr2	181593228	181594718	GWAS_pilot_exon
chr2	181598345	181600767	GWAS_pilot_exon
chr2	181651664	181651726	GWAS_pilot_exon
chr2	181672317	181672344	GWAS_pilot_exon
chr2	181688659	181688744	GWAS_pilot_exon
chr2	181691967	181692058	GWAS_pilot_exon
chr2	181864344	181864369	GWAS_pilot_exon
chr2	193195963	193196041	GWAS_pilot_exon
chr2	193239236	193243775	GWAS_pilot_exon
chr2	193255320	193255486	GWAS_pilot_exon
chr2	193255843	193255954	GWAS_pilot_exon
chr2	193256124	193256152	GWAS_pilot_exon
chr2	193261316	193261372	GWAS_pilot_exon
chr2	193264885	193264976	GWAS_pilot_exon
chr2	193278440	193278481	GWAS_pilot_exon
chr2	193280893	193280987	GWAS_pilot_exon
chr2	193281065	193281140	GWAS_pilot_exon
chr2	193286645	193286690	GWAS_pilot_exon
chr2	193296092	193296218	GWAS_pilot_exon
chr2	193310119	193310185	GWAS_pilot_exon
chr2	193322142	193322207	GWAS_pilot_exon
chr2	193322695	193322903	GWAS_pilot_exon
chr2	193322987	193323117	GWAS_pilot_exon
chr2	193328026	193328049	GWAS_pilot_exon
chr2	193330404	193330463	GWAS_pilot_exon
chr2	193331597	193336159	GWAS_pilot_exon
chr2	193407462	193415900	GWAS_pilot_exon
chr2	193422554	193422689	GWAS_pilot_exon
chr2	193426612	193426684	GWAS_pilot_exon
chr2	193429482	193429566	GWAS_pilot_exon
chr2	194945126	194945189	GWAS_pilot_exon
chr2	194949096	194949134	GWAS_pilot_exon
chr2	195060449	195060520	GWAS_pilot_exon
chr2	195063175	195063265	GWAS_pilot_exon
chr2	195208779	195209043	GWAS_pilot_exon
chr2	195209991	195210063	GWAS_pilot_exon
chr2	195217043	195217113	GWAS_pilot_exon
chr2	195225850	195225872	GWAS_pilot_exon
chr2	195230136	195230279	GWAS_pilot_exon
chr2	195230408	195230505	GWAS_pilot_exon
chr2	195233564	195233796	GWAS_pilot_exon
chr2	195237234	195237269	GWAS_pilot_exon
chr2	195238821	195238857	GWAS_pilot_exon
chr2	195238859	195238986	GWAS_pilot_exon
chr2	195241935	195242061	GWAS_pilot_exon
chr2	195250390	195250461	GWAS_pilot_exon
chr2	195280919	195280986	GWAS_pilot_exon
chr2	217629714	217629733	GWAS_pilot_exon
chr2	217664388	217664408	GWAS_pilot_exon
chr2	217674599	217674635	GWAS_pilot_exon
chr2	217733086	217733109	GWAS_pilot_exon
chr2	217814491	217814496	GWAS_pilot_exon
chr2	217814502	217814539	GWAS_pilot_exon
chr2	217854334	217854392	GWAS_pilot_exon
chr2	217858680	217858741	GWAS_pilot_exon
chr2	217861092	217861145	GWAS_pilot_exon
chr2	217862879	217862962	GWAS_pilot_exon
chr2	217865220	217865299	GWAS_pilot_exon
chr2	217865766	217865828	GWAS_pilot_exon
chr2	217869858	217869957	GWAS_pilot_exon
chr2	217879798	217879898	GWAS_pilot_exon
chr2	217880065	217880165	GWAS_pilot_exon
chr2	217880312	217884284	GWAS_pilot_exon
chr2	217889757	217890636	GWAS_pilot_exon
chr2	217890855	217893526	GWAS_pilot_exon
chr2	217897857	217897929	GWAS_pilot_exon
chr2	217898444	217898563	GWAS_pilot_exon
chr2	217899170	217899200	GWAS_pilot_exon
chr2	217900014	217900138	GWAS_pilot_exon
chr2	217900235	217900497	GWAS_pilot_exon
chr2	217900997	217901066	GWAS_pilot_exon
chr2	217901935	217902017	GWAS_pilot_exon
chr2	217903045	217904384	GWAS_pilot_exon
chr2	217912678	217913013	GWAS_pilot_exon
chr2	217913720	217928165	GWAS_pilot_exon
chr2	217928187	217928660	GWAS_pilot_exon
chr2	217929604	217929630	GWAS_pilot_exon
chr2	217929638	217929761	GWAS_pilot_exon
chr2	217931333	217932323	GWAS_pilot_exon
chr2	217948311	217948389	GWAS_pilot_exon
chr2	217953602	217953836	GWAS_pilot_exon
chr2	217955767	217955892	GWAS_pilot_exon
chr2	217956474	217956619	GWAS_pilot_exon
chr2	217957267	217957367	GWAS_pilot_exon
chr2	217961039	217961139	GWAS_pilot_exon
chr2	217961893	217961946	GWAS_pilot_exon
chr2	217966997	217968167	GWAS_pilot_exon
chr2	217971037	217971175	GWAS_pilot_exon
chr2	217971412	217973923	GWAS_pilot_exon
chr2	218018133	218018231	GWAS_pilot_exon
chr2	218018450	218018498	GWAS_pilot_exon
chr2	218023730	218023768	GWAS_pilot_exon
chr2	218030077	218030177	GWAS_pilot_exon
chr2	218057381	218057453	GWAS_pilot_exon
chr2	218088458	218088637	GWAS_pilot_exon
chr2	218089183	218089251	GWAS_pilot_exon
chr2	218112940	218116356	GWAS_pilot_exon
chr2	218120335	218126524	GWAS_pilot_exon
chr2	218127654	218127794	GWAS_pilot_exon
chr2	218128080	218128228	GWAS_pilot_exon
chr2	218128469	218128576	GWAS_pilot_exon
chr2	218130763	218130908	GWAS_pilot_exon
chr2	218131259	218131358	GWAS_pilot_exon
chr2	218131678	218131771	GWAS_pilot_exon
chr2	218133039	218138879	GWAS_pilot_exon
chr2	218142320	218142995	GWAS_pilot_exon
chr2	218145714	218149586	GWAS_pilot_exon
chr2	218151639	218151676	GWAS_pilot_exon
chr2	218156111	218156231	GWAS_pilot_exon
chr2	218160626	218160710	GWAS_pilot_exon
chr2	218161354	218161493	GWAS_pilot_exon
chr2	218167408	218167559	GWAS_pilot_exon
chr2	218167732	218168500	GWAS_pilot_exon
chr2	218168938	218170359	GWAS_pilot_exon
chr2	218173050	218173159	GWAS_pilot_exon
chr2	218174151	218175866	GWAS_pilot_exon
chr2	218176926	218176971	GWAS_pilot_exon
chr2	218178239	218178301	GWAS_pilot_exon
chr2	218180931	218183294	GWAS_pilot_exon
chr2	218183642	218183900	GWAS_pilot_exon
chr2	218188246	218188312	GWAS_pilot_exon
chr2	218190321	218191096	GWAS_pilot_exon
chr2	218192719	218192875	GWAS_pilot_exon
chr2	218196251	218196351	GWAS_pilot_exon
chr2	218196805	218196825	GWAS_pilot_exon
chr2	218196877	218196976	GWAS_pilot_exon
chr2	218200680	218201036	GWAS_pilot_exon
chr2	218201187	218201329	GWAS_pilot_exon
chr2	218203070	218203120	GWAS_pilot_exon
chr2	218203404	218203471	GWAS_pilot_exon
chr2	218207265	218207364	GWAS_pilot_exon
chr2	218208265	218208326	GWAS_pilot_exon
chr2	218208892	218208989	GWAS_pilot_exon
chr2	218219216	218219344	GWAS_pilot_exon
chr2	218222642	218222676	GWAS_pilot_exon
chr2	218222702	218222802	GWAS_pilot_exon
chr2	218224839	218224927	GWAS_pilot_exon
chr2	218225284	218225362	GWAS_pilot_exon
chr2	218225706	218225804	GWAS_pilot_exon
chr2	218232810	218232875	GWAS_pilot_exon
chr2	218233171	218234750	GWAS_pilot_exon
chr2	218236757	218237503	GWAS_pilot_exon
chr2	218239579	218240075	GWAS_pilot_exon
chr2	218245691	218245739	GWAS_pilot_exon
chr2	218257909	218258009	GWAS_pilot_exon
chr2	218258363	218258461	GWAS_pilot_exon
chr2	218268442	218270282	GWAS_pilot_exon
chr2	218270400	218270499	GWAS_pilot_exon
chr2	218270963	218271064	GWAS_pilot_exon
chr2	218271252	218271329	GWAS_pilot_exon
chr2	218273118	218273173	GWAS_pilot_exon
chr2	218284042	218284105	GWAS_pilot_exon
chr2	218285730	218285766	GWAS_pilot_exon
chr2	218292389	218292413	GWAS_pilot_exon
chr2	218328728	218328811	GWAS_pilot_exon
chr2	221752332	221752365	GWAS_pilot_exon
chr2	221801830	221801880	GWAS_pilot_exon
chr2	221810635	221810682	GWAS_pilot_exon
chr2	221820792	221820854	GWAS_pilot_exon
chr2	221826911	221826949	GWAS_pilot_exon
chr2	221828417	221828471	GWAS_pilot_exon
chr2	221830750	221832047	GWAS_pilot_exon
chr2	221838039	221838102	GWAS_pilot_exon
chr2	221863721	221863791	GWAS_pilot_exon
chr2	221865594	221865652	GWAS_pilot_exon
chr2	221889259	221889511	GWAS_pilot_exon
chr2	221900721	221901092	GWAS_pilot_exon
chr2	221905119	221905181	GWAS_pilot_exon
chr2	221907869	221907947	GWAS_pilot_exon
chr2	221908591	221908655	GWAS_pilot_exon
chr2	221910774	221910881	GWAS_pilot_exon
chr2	221913441	221913528	GWAS_pilot_exon
chr2	222153091	222153191	GWAS_pilot_exon
chr2	226209610	226209632	GWAS_pilot_exon
chr2	226238492	226243848	GWAS_pilot_exon
chr2	227473613	227473689	GWAS_pilot_exon
chr2	227474261	227474323	GWAS_pilot_exon
chr2	227476361	227476416	GWAS_pilot_exon
chr2	227485903	227485971	GWAS_pilot_exon
chr2	227503306	227503386	GWAS_pilot_exon
chr2	227511191	227511265	GWAS_pilot_exon
chr2	227511355	227511394	GWAS_pilot_exon
chr2	227526514	227526599	GWAS_pilot_exon
chr2	227531867	227531958	GWAS_pilot_exon
chr2	227539076	227539170	GWAS_pilot_exon
chr2	227573155	227573222	GWAS_pilot_exon
chr2	227574200	227574585	GWAS_pilot_exon
chr2	227578640	227578747	GWAS_pilot_exon
chr2	240417928	240426356	GWAS_pilot_exon
chr2	240426681	240427669	GWAS_pilot_exon
chr2	240427984	240428016	GWAS_pilot_exon
chr2	240428256	240428928	GWAS_pilot_exon
chr2	240429531	240430872	GWAS_pilot_exon
chr2	240451319	240452005	GWAS_pilot_exon
chr2	240455728	240455803	GWAS_pilot_exon
chr2	240459335	240460396	GWAS_pilot_exon
chr2	240460447	240460565	GWAS_pilot_exon
chr2	240460878	240460944	GWAS_pilot_exon
chr2	240461095	240461139	GWAS_pilot_exon
chr2	240463833	240463925	GWAS_pilot_exon
chr2	240478791	240480035	GWAS_pilot_exon
chr2	240480273	240480349	GWAS_pilot_exon
chr2	240480493	240480592	GWAS_pilot_exon
chr2	240480675	240480695	GWAS_pilot_exon
chr2	240480755	240482329	GWAS_pilot_exon
chr2	240487434	240487513	GWAS_pilot_exon
chr2	240487587	240487620	GWAS_pilot_exon
chr3	7762272	7762343	GWAS_pilot_exon
chr3	7804424	7804484	GWAS_pilot_exon
chr3	7813485	7813562	GWAS_pilot_exon
chr3	7885766	7885830	GWAS_pilot_exon
chr3	7885965	7885994	GWAS_pilot_exon
chr3	7888842	7888942	GWAS_pilot_exon
chr3	7890466	7890533	GWAS_pilot_exon
chr3	7890780	7890814	GWAS_pilot_exon
chr3	7911857	7911954	GWAS_pilot_exon
chr3	7914022	7914060	GWAS_pilot_exon
chr3	7925485	7925503	GWAS_pilot_exon
chr3	7925640	7925739	GWAS_pilot_exon
chr3	7959740	7960554	GWAS_pilot_exon
chr3	7961301	7961396	GWAS_pilot_exon
chr3	7994539	7994637	GWAS_pilot_exon
chr3	7996360	7996509	GWAS_pilot_exon
chr3	7996996	7997153	GWAS_pilot_exon
chr3	8033912	8033989	GWAS_pilot_exon
chr3	8057563	8057569	GWAS_pilot_exon
chr3	18486930	18486934	GWAS_pilot_exon
chr3	18504971	18505037	GWAS_pilot_exon
chr3	18505778	18505831	GWAS_pilot_exon
chr3	18507454	18507531	GWAS_pilot_exon
chr3	18515346	18515350	GWAS_pilot_exon
chr3	18567878	18568032	GWAS_pilot_exon
chr3	18568665	18568818	GWAS_pilot_exon
chr3	18569608	18569631	GWAS_pilot_exon
chr3	18571580	18571677	GWAS_pilot_exon
chr3	18589604	18589685	GWAS_pilot_exon
chr3	18626866	18627254	GWAS_pilot_exon
chr3	18628361	18628641	GWAS_pilot_exon
chr3	18633126	18633474	GWAS_pilot_exon
chr3	18648490	18648563	GWAS_pilot_exon
chr3	18664065	18664162	GWAS_pilot_exon
chr3	18666607	18666755	GWAS_pilot_exon
chr3	18686216	18686308	GWAS_pilot_exon
chr3	18709245	18709317	GWAS_pilot_exon
chr3	18709349	18709373	GWAS_pilot_exon
chr3	18712819	18712867	GWAS_pilot_exon
chr3	18726768	18726808	GWAS_pilot_exon
chr3	18735425	18735445	GWAS_pilot_exon
chr3	18737021	18737120	GWAS_pilot_exon
chr3	18739391	18739467	GWAS_pilot_exon
chr3	18743796	18743882	GWAS_pilot_exon
chr3	18765432	18765481	GWAS_pilot_exon
chr3	18774782	18774980	GWAS_pilot_exon
chr3	18782757	18782833	GWAS_pilot_exon
chr3	18786929	18787006	GWAS_pilot_exon
chr3	18787242	18787333	GWAS_pilot_exon
chr3	18787445	18787562	GWAS_pilot_exon
chr3	18788474	18788478	GWAS_pilot_exon
chr3	18805244	18805395	GWAS_pilot_exon
chr3	18806221	18806280	GWAS_pilot_exon
chr3	18853535	18853612	GWAS_pilot_exon
chr3	18884627	18884668	GWAS_pilot_exon
chr3	18888342	18888421	GWAS_pilot_exon
chr3	21891149	21891211	GWAS_pilot_exon
chr3	21891716	21891736	GWAS_pilot_exon
chr3	21892170	21892257	GWAS_pilot_exon
chr3	21893382	21893433	GWAS_pilot_exon
chr3	21894771	21894809	GWAS_pilot_exon
chr3	21900371	21900913	GWAS_pilot_exon
chr3	21900943	21901434	GWAS_pilot_exon
chr3	21901593	21901692	GWAS_pilot_exon
chr3	21901864	21904639	GWAS_pilot_exon
chr3	21919500	21920047	GWAS_pilot_exon
chr3	21923819	21923871	GWAS_pilot_exon
chr3	21932421	21932812	GWAS_pilot_exon
chr3	21936317	21936466	GWAS_pilot_exon
chr3	21939065	21946612	GWAS_pilot_exon
chr3	21946918	21953549	GWAS_pilot_exon
chr3	21973587	21984156	GWAS_pilot_exon
chr3	21985664	21985764	GWAS_pilot_exon
chr3	21990173	21990241	GWAS_pilot_exon
chr3	21995349	21995440	GWAS_pilot_exon
chr3	21998630	21998684	GWAS_pilot_exon
chr3	22000323	22000415	GWAS_pilot_exon
chr3	22003168	22003240	GWAS_pilot_exon
chr3	22007015	22007062	GWAS_pilot_exon
chr3	22019683	22021539	GWAS_pilot_exon
chr3	22030499	22032484	GWAS_pilot_exon
chr3	22033043	22034340	GWAS_pilot_exon
chr3	22175810	22175835	GWAS_pilot_exon
chr3	22191163	22191200	GWAS_pilot_exon
chr3	22198853	22198878	GWAS_pilot_exon
chr3	22210308	22210441	GWAS_pilot_exon
chr3	30334076	30334166	GWAS_pilot_exon
chr3	30340299	30340391	GWAS_pilot_exon
chr3	30340956	30341037	GWAS_pilot_exon
chr3	30343934	30343992	GWAS_pilot_exon
chr3	30345808	30345908	GWAS_pilot_exon
chr3	30370994	30372112	GWAS_pilot_exon
chr3	30374794	30374925	GWAS_pilot_exon
chr3	30377327	30377673	GWAS_pilot_exon
chr3	30382744	30382815	GWAS_pilot_exon
chr3	30383481	30385905	GWAS_pilot_exon
chr3	30387114	30387213	GWAS_pilot_exon
chr3	30391287	30391366	GWAS_pilot_exon
chr3	30391797	30391875	GWAS_pilot_exon
chr3	30391907	30392431	GWAS_pilot_exon
chr3	30401899	30401913	GWAS_pilot_exon
chr3	30402663	30402807	GWAS_pilot_exon
chr3	30412913	30412996	GWAS_pilot_exon
chr3	30414567	30414649	GWAS_pilot_exon
chr3	30414778	30414875	GWAS_pilot_exon
chr3	30415474	30415508	GWAS_pilot_exon
chr3	30416201	30416679	GWAS_pilot_exon
chr3	30416771	30416817	GWAS_pilot_exon
chr3	30417858	30417949	GWAS_pilot_exon
chr3	30431199	30431315	GWAS_pilot_exon
chr3	30433345	30433368	GWAS_pilot_exon
chr3	30463751	30463858	GWAS_pilot_exon
chr3	30482498	30482596	GWAS_pilot_exon
chr3	30510524	30510568	GWAS_pilot_exon
chr3	34817360	34817442	GWAS_pilot_exon
chr3	34818435	34818493	GWAS_pilot_exon
chr3	34894138	34894162	GWAS_pilot_exon
chr3	34914464	34914707	GWAS_pilot_exon
chr3	34914786	34916166	GWAS_pilot_exon
chr3	34917199	34918066	GWAS_pilot_exon
chr3	34920904	34920959	GWAS_pilot_exon
chr3	34931064	34931118	GWAS_pilot_exon
chr3	34961791	34962801	GWAS_pilot_exon
chr3	34966436	34966489	GWAS_pilot_exon
chr3	35008310	35008334	GWAS_pilot_exon
chr3	35008985	35009062	GWAS_pilot_exon
chr3	66612381	66612453	GWAS_pilot_exon
chr3	66614299	66614359	GWAS_pilot_exon
chr3	66636168	66636259	GWAS_pilot_exon
chr3	66725527	66725560	GWAS_pilot_exon
chr3	66743217	66743290	GWAS_pilot_exon
chr3	66747249	66747286	GWAS_pilot_exon
chr3	66751516	66751609	GWAS_pilot_exon
chr3	66755407	66755492	GWAS_pilot_exon
chr3	66756044	66756067	GWAS_pilot_exon
chr3	66757828	66757970	GWAS_pilot_exon
chr3	66764124	66764448	GWAS_pilot_exon
chr3	66768366	66768485	GWAS_pilot_exon
chr3	66768553	66768658	GWAS_pilot_exon
chr3	66770479	66770557	GWAS_pilot_exon
chr3	66780930	66781029	GWAS_pilot_exon
chr3	66783220	66783371	GWAS_pilot_exon
chr3	66787164	66787339	GWAS_pilot_exon
chr3	66788306	66788498	GWAS_pilot_exon
chr3	66788650	66788744	GWAS_pilot_exon
chr3	66830960	66830998	GWAS_pilot_exon
chr3	66879969	66880011	GWAS_pilot_exon
chr3	67006617	67006660	GWAS_pilot_exon
chr3	67022768	67022797	GWAS_pilot_exon
chr3	78316134	78316217	GWAS_pilot_exon
chr3	78323441	78323497	GWAS_pilot_exon
chr3	78329643	78329697	GWAS_pilot_exon
chr3	78334787	78334847	GWAS_pilot_exon
chr3	78342843	78343480	GWAS_pilot_exon
chr3	78343773	78343881	GWAS_pilot_exon
chr3	78344067	78344211	GWAS_pilot_exon
chr3	78344600	78344760	GWAS_pilot_exon
chr3	78346791	78346883	GWAS_pilot_exon
chr3	78347412	78347924	GWAS_pilot_exon
chr3	84312211	84312311	GWAS_pilot_exon
chr3	84319533	84319628	GWAS_pilot_exon
chr3	84353734	84353793	GWAS_pilot_exon
chr3	84375196	84375647	GWAS_pilot_exon
chr3	84377030	84378880	GWAS_pilot_exon
chr3	84480814	84480832	GWAS_pilot_exon
chr3	84481036	84481142	GWAS_pilot_exon
chr3	84483005	84483081	GWAS_pilot_exon
chr3	84483100	84483170	GWAS_pilot_exon
chr3	84501736	84501806	GWAS_pilot_exon
chr3	84687940	84688363	GWAS_pilot_exon
chr3	84718955	84719007	GWAS_pilot_exon
chr3	84732759	84732808	GWAS_pilot_exon
chr3	84741389	84741470	GWAS_pilot_exon
chr3	84744515	84744666	GWAS_pilot_exon
chr3	84744860	84745177	GWAS_pilot_exon
chr3	84745308	84745408	GWAS_pilot_exon
chr3	87045947	87046010	GWAS_pilot_exon
chr3	87076662	87076711	GWAS_pilot_exon
chr3	87088199	87090249	GWAS_pilot_exon
chr3	87090618	87090857	GWAS_pilot_exon
chr3	87095096	87095115	GWAS_pilot_exon
chr3	87097524	87097624	GWAS_pilot_exon
chr3	87100493	87100518	GWAS_pilot_exon
chr3	87100598	87100917	GWAS_pilot_exon
chr3	87102243	87102267	GWAS_pilot_exon
chr3	87102601	87103681	GWAS_pilot_exon
chr3	87114281	87114351	GWAS_pilot_exon
chr3	87118298	87118607	GWAS_pilot_exon
chr3	87119258	87119304	GWAS_pilot_exon
chr3	87124998	87125064	GWAS_pilot_exon
chr3	87132196	87132271	GWAS_pilot_exon
chr3	87133141	87133934	GWAS_pilot_exon
chr3	87137726	87139071	GWAS_pilot_exon
chr3	87147398	87147576	GWAS_pilot_exon
chr3	87174323	87174391	GWAS_pilot_exon
chr3	87175547	87175623	GWAS_pilot_exon
chr3	87185334	87185384	GWAS_pilot_exon
chr3	87186996	87187048	GWAS_pilot_exon
chr3	87189422	87189514	GWAS_pilot_exon
chr3	87203487	87203549	GWAS_pilot_exon
chr3	87205941	87206116	GWAS_pilot_exon
chr3	99048710	99048721	GWAS_pilot_exon
chr3	99052328	99052418	GWAS_pilot_exon
chr3	99055946	99056060	GWAS_pilot_exon
chr3	99056437	99056534	GWAS_pilot_exon
chr3	99062489	99062559	GWAS_pilot_exon
chr3	99064350	99064480	GWAS_pilot_exon
chr3	99067627	99067789	GWAS_pilot_exon
chr3	99075684	99075783	GWAS_pilot_exon
chr3	99076156	99076180	GWAS_pilot_exon
chr3	99077647	99078745	GWAS_pilot_exon
chr3	99084241	99084270	GWAS_pilot_exon
chr3	99084339	99084411	GWAS_pilot_exon
chr3	99090772	99090810	GWAS_pilot_exon
chr3	99092047	99092146	GWAS_pilot_exon
chr3	99102833	99102854	GWAS_pilot_exon
chr3	99125122	99125144	GWAS_pilot_exon
chr3	99129178	99129782	GWAS_pilot_exon
chr3	99130806	99130838	GWAS_pilot_exon
chr3	99131252	99131819	GWAS_pilot_exon
chr3	99141712	99141894	GWAS_pilot_exon
chr3	99142250	99142370	GWAS_pilot_exon
chr3	99142512	99142877	GWAS_pilot_exon
chr3	99142990	99143133	GWAS_pilot_exon
chr3	99149662	99149814	GWAS_pilot_exon
chr3	99177152	99177306	GWAS_pilot_exon
chr3	99186231	99186302	GWAS_pilot_exon
chr3	99186440	99186470	GWAS_pilot_exon
chr3	99190124	99190166	GWAS_pilot_exon
chr3	99190921	99190980	GWAS_pilot_exon
chr3	99197831	99197859	GWAS_pilot_exon
chr3	99244345	99244374	GWAS_pilot_exon
chr3	99296001	99296055	GWAS_pilot_exon
chr3	99308450	99308482	GWAS_pilot_exon
chr3	99357537	99357617	GWAS_pilot_exon
chr3	101587519	101587637	GWAS_pilot_exon
chr3	101597183	101597281	GWAS_pilot_exon
chr3	101605581	101605676	GWAS_pilot_exon
chr3	101618029	101618130	GWAS_pilot_exon
chr3	101645667	101645763	GWAS_pilot_exon
chr3	101645800	101645870	GWAS_pilot_exon
chr3	101678237	101678648	GWAS_pilot_exon
chr3	101678751	101678781	GWAS_pilot_exon
chr3	101679205	101679306	GWAS_pilot_exon
chr3	101679486	101679549	GWAS_pilot_exon
chr3	101711160	101711187	GWAS_pilot_exon
chr3	101713404	101713741	GWAS_pilot_exon
chr3	101715324	101716164	GWAS_pilot_exon
chr3	101716714	101717579	GWAS_pilot_exon
chr3	101722969	101723641	GWAS_pilot_exon
chr3	101726155	101726265	GWAS_pilot_exon
chr3	101733625	101733669	GWAS_pilot_exon
chr3	101749790	101755683	GWAS_pilot_exon
chr3	101757562	101757605	GWAS_pilot_exon
chr3	101757681	101757737	GWAS_pilot_exon
chr3	101758704	101758770	GWAS_pilot_exon
chr3	101796613	101799255	GWAS_pilot_exon
chr3	101806194	101806249	GWAS_pilot_exon
chr3	106104687	106104733	GWAS_pilot_exon
chr3	106143840	106143888	GWAS_pilot_exon
chr3	106147653	106147785	GWAS_pilot_exon
chr3	106168891	106168944	GWAS_pilot_exon
chr3	106176432	106176476	GWAS_pilot_exon
chr3	106204004	106204092	GWAS_pilot_exon
chr3	106218309	106218383	GWAS_pilot_exon
chr3	106219563	106219661	GWAS_pilot_exon
chr3	106268329	106268449	GWAS_pilot_exon
chr3	106276125	106276238	GWAS_pilot_exon
chr3	106277551	106277634	GWAS_pilot_exon
chr3	106280077	106280127	GWAS_pilot_exon
chr3	106287422	106287452	GWAS_pilot_exon
chr3	106287675	106287746	GWAS_pilot_exon
chr3	106295758	106295784	GWAS_pilot_exon
chr3	106295844	106295918	GWAS_pilot_exon
chr3	106298204	106298383	GWAS_pilot_exon
chr3	106300358	106300413	GWAS_pilot_exon
chr3	106301033	106301051	GWAS_pilot_exon
chr3	106301107	106301190	GWAS_pilot_exon
chr3	106349316	106349378	GWAS_pilot_exon
chr3	106350663	106350720	GWAS_pilot_exon
chr3	106397523	106397550	GWAS_pilot_exon
chr3	106404655	106404706	GWAS_pilot_exon
chr3	106407479	106407513	GWAS_pilot_exon
chr3	106469659	106469731	GWAS_pilot_exon
chr3	106556468	106556548	GWAS_pilot_exon
chr3	106639812	106639890	GWAS_pilot_exon
chr3	116519987	116520147	GWAS_pilot_exon
chr3	116728128	116728221	GWAS_pilot_exon
chr3	117058576	117058634	GWAS_pilot_exon
chr3	117071261	117071305	GWAS_pilot_exon
chr3	117206262	117206362	GWAS_pilot_exon
chr3	117226845	117226898	GWAS_pilot_exon
chr3	117232161	117232190	GWAS_pilot_exon
chr3	117233307	117233347	GWAS_pilot_exon
chr3	117243796	117244117	GWAS_pilot_exon
chr3	117248341	117249309	GWAS_pilot_exon
chr3	117252440	117255384	GWAS_pilot_exon
chr3	117258289	117258389	GWAS_pilot_exon
chr3	117258522	117263374	GWAS_pilot_exon
chr3	117263584	117263641	GWAS_pilot_exon
chr3	117265781	117265892	GWAS_pilot_exon
chr3	117265961	117266072	GWAS_pilot_exon
chr3	117273692	117273747	GWAS_pilot_exon
chr3	117289431	117291713	GWAS_pilot_exon
chr3	117291817	117291836	GWAS_pilot_exon
chr3	117298612	117298763	GWAS_pilot_exon
chr3	117320472	117320506	GWAS_pilot_exon
chr3	117323953	117324367	GWAS_pilot_exon
chr3	117324662	117326545	GWAS_pilot_exon
chr3	117338565	117338899	GWAS_pilot_exon
chr3	117338928	117339256	GWAS_pilot_exon
chr3	117376491	117376558	GWAS_pilot_exon
chr3	117391129	117391143	GWAS_pilot_exon
chr3	117432241	117432310	GWAS_pilot_exon
chr3	117444455	117444534	GWAS_pilot_exon
chr3	117446375	117448026	GWAS_pilot_exon
chr3	117453505	117453563	GWAS_pilot_exon
chr3	117470176	117470210	GWAS_pilot_exon
chr3	117472503	117472603	GWAS_pilot_exon
chr3	117480521	117480595	GWAS_pilot_exon
chr3	117480686	117480734	GWAS_pilot_exon
chr3	117484095	117484195	GWAS_pilot_exon
chr3	117489979	117490014	GWAS_pilot_exon
chr3	117492159	117492231	GWAS_pilot_exon
chr3	117503799	117504076	GWAS_pilot_exon
chr3	117504571	117504795	GWAS_pilot_exon
chr3	117507783	117509694	GWAS_pilot_exon
chr3	117511066	117511098	GWAS_pilot_exon
chr3	117512277	117521061	GWAS_pilot_exon
chr3	117523174	117523191	GWAS_pilot_exon
chr3	117523274	117523370	GWAS_pilot_exon
chr3	117525721	117525892	GWAS_pilot_exon
chr3	117527981	117528081	GWAS_pilot_exon
chr3	117528179	117528279	GWAS_pilot_exon
chr3	117534659	117534759	GWAS_pilot_exon
chr3	117535147	117535216	GWAS_pilot_exon
chr3	117535229	117535242	GWAS_pilot_exon
chr3	117535294	117535437	GWAS_pilot_exon
chr3	117536860	117536960	GWAS_pilot_exon
chr3	117548771	117548869	GWAS_pilot_exon
chr3	117550857	117550880	GWAS_pilot_exon
chr3	117551563	117551656	GWAS_pilot_exon
chr3	117553210	117553307	GWAS_pilot_exon
chr3	117555787	117555887	GWAS_pilot_exon
chr3	117572223	117572296	GWAS_pilot_exon
chr3	117573985	117574013	GWAS_pilot_exon
chr3	117575981	117576192	GWAS_pilot_exon
chr3	117583995	117584095	GWAS_pilot_exon
chr3	117584158	117584256	GWAS_pilot_exon
chr3	117592343	117592443	GWAS_pilot_exon
chr3	117593703	117593803	GWAS_pilot_exon
chr3	117594591	117594619	GWAS_pilot_exon
chr3	117597600	117597700	GWAS_pilot_exon
chr3	117631990	117632046	GWAS_pilot_exon
chr3	117633331	117633405	GWAS_pilot_exon
chr3	117637198	117637209	GWAS_pilot_exon
chr3	117637225	117637243	GWAS_pilot_exon
chr3	117637265	117637426	GWAS_pilot_exon
chr3	117640411	117640511	GWAS_pilot_exon
chr3	117640616	117640718	GWAS_pilot_exon
chr3	117642111	117642245	GWAS_pilot_exon
chr3	117642255	117642426	GWAS_pilot_exon
chr3	117643000	117643100	GWAS_pilot_exon
chr3	117650629	117651312	GWAS_pilot_exon
chr3	117651426	117651479	GWAS_pilot_exon
chr3	117653188	117653289	GWAS_pilot_exon
chr3	117673595	117673632	GWAS_pilot_exon
chr3	117678124	117678188	GWAS_pilot_exon
chr3	117681186	117681242	GWAS_pilot_exon
chr3	117681723	117681823	GWAS_pilot_exon
chr3	117681879	117682004	GWAS_pilot_exon
chr3	117690098	117690536	GWAS_pilot_exon
chr3	117703114	117703214	GWAS_pilot_exon
chr3	117703365	117703465	GWAS_pilot_exon
chr3	117708358	117710012	GWAS_pilot_exon
chr3	117710266	117716947	GWAS_pilot_exon
chr3	117722677	117722712	GWAS_pilot_exon
chr3	117793452	117793470	GWAS_pilot_exon
chr3	117796204	117796301	GWAS_pilot_exon
chr3	117796348	117796386	GWAS_pilot_exon
chr3	117806206	117806298	GWAS_pilot_exon
chr3	136975386	136975407	GWAS_pilot_exon
chr3	136976614	136976694	GWAS_pilot_exon
chr3	137039558	137039653	GWAS_pilot_exon
chr3	137054411	137054440	GWAS_pilot_exon
chr3	137054680	137054733	GWAS_pilot_exon
chr3	137055592	137055713	GWAS_pilot_exon
chr3	137058739	137058761	GWAS_pilot_exon
chr3	137058790	137058866	GWAS_pilot_exon
chr3	137058895	137058950	GWAS_pilot_exon
chr3	137059382	137059467	GWAS_pilot_exon
chr3	137059512	137059597	GWAS_pilot_exon
chr3	137060388	137060475	GWAS_pilot_exon
chr3	137060495	137060637	GWAS_pilot_exon
chr3	137061265	137061335	GWAS_pilot_exon
chr3	137065631	137065693	GWAS_pilot_exon
chr3	137078661	137078683	GWAS_pilot_exon
chr3	137167864	137167894	GWAS_pilot_exon
chr3	137188403	137188477	GWAS_pilot_exon
chr3	137189911	137190059	GWAS_pilot_exon
chr3	137191954	137192023	GWAS_pilot_exon
chr3	137193650	137193756	GWAS_pilot_exon
chr3	137195998	137196183	GWAS_pilot_exon
chr3	137245899	137245950	GWAS_pilot_exon
chr3	137345748	137345830	GWAS_pilot_exon
chr3	137432555	137432599	GWAS_pilot_exon
chr3	142846770	142846911	GWAS_pilot_exon
chr3	142850606	142850699	GWAS_pilot_exon
chr3	142866026	142866099	GWAS_pilot_exon
chr3	142869431	142872263	GWAS_pilot_exon
chr3	142872805	142874902	GWAS_pilot_exon
chr3	142880476	142880873	GWAS_pilot_exon
chr3	142883467	142883548	GWAS_pilot_exon
chr3	142887887	142891491	GWAS_pilot_exon
chr3	142891596	142891673	GWAS_pilot_exon
chr3	142892980	142893274	GWAS_pilot_exon
chr3	142894882	142895049	GWAS_pilot_exon
chr3	142895212	142895228	GWAS_pilot_exon
chr3	142895307	142895565	GWAS_pilot_exon
chr3	142895678	142895778	GWAS_pilot_exon
chr3	142935698	142935827	GWAS_pilot_exon
chr3	143048791	143048857	GWAS_pilot_exon
chr3	143096349	143096402	GWAS_pilot_exon
chr3	143100785	143100835	GWAS_pilot_exon
chr3	143767588	143767654	GWAS_pilot_exon
chr3	143958057	143958109	GWAS_pilot_exon
chr3	143989150	143989191	GWAS_pilot_exon
chr3	144023578	144023646	GWAS_pilot_exon
chr3	144069202	144069300	GWAS_pilot_exon
chr3	144134942	144135033	GWAS_pilot_exon
chr3	144139797	144139828	GWAS_pilot_exon
chr3	144149872	144149939	GWAS_pilot_exon
chr3	144180921	144180974	GWAS_pilot_exon
chr3	144186408	144186505	GWAS_pilot_exon
chr3	144186927	144187090	GWAS_pilot_exon
chr3	144189422	144190130	GWAS_pilot_exon
chr3	144190715	144191882	GWAS_pilot_exon
chr3	144193854	144196892	GWAS_pilot_exon
chr3	144198146	144200207	GWAS_pilot_exon
chr3	144241467	144241499	GWAS_pilot_exon
chr3	144305121	144305201	GWAS_pilot_exon
chr3	144349990	144350067	GWAS_pilot_exon
chr3	144360414	144360488	GWAS_pilot_exon
chr3	144362914	144362946	GWAS_pilot_exon
chr3	144363004	144363081	GWAS_pilot_exon
chr3	144366404	144366467	GWAS_pilot_exon
chr3	144370584	144370638	GWAS_pilot_exon
chr3	144370951	144370998	GWAS_pilot_exon
chr3	145055316	145058164	GWAS_pilot_exon
chr3	145070171	145071566	GWAS_pilot_exon
chr3	145091295	145091541	GWAS_pilot_exon
chr3	145093214	145093312	GWAS_pilot_exon
chr3	145100037	145100194	GWAS_pilot_exon
chr3	145104109	145104162	GWAS_pilot_exon
chr3	145112394	145113150	GWAS_pilot_exon
chr3	145222209	145222254	GWAS_pilot_exon
chr3	152588194	152588329	GWAS_pilot_exon
chr3	152637152	152637162	GWAS_pilot_exon
chr3	152637322	152637331	GWAS_pilot_exon
chr3	152660691	152660778	GWAS_pilot_exon
chr3	152662247	152662326	GWAS_pilot_exon
chr3	152672963	152673016	GWAS_pilot_exon
chr3	152678698	152678761	GWAS_pilot_exon
chr3	152695060	152695513	GWAS_pilot_exon
chr3	152708947	152708977	GWAS_pilot_exon
chr3	152729237	152730459	GWAS_pilot_exon
chr3	152732880	152732979	GWAS_pilot_exon
chr3	152736859	152736914	GWAS_pilot_exon
chr3	152749488	152749559	GWAS_pilot_exon
chr3	161922534	161922578	GWAS_pilot_exon
chr3	162143504	162143577	GWAS_pilot_exon
chr3	162143999	162144088	GWAS_pilot_exon
chr3	162187337	162187360	GWAS_pilot_exon
chr3	162210274	162210320	GWAS_pilot_exon
chr3	162248878	162248933	GWAS_pilot_exon
chr3	162323966	162324022	GWAS_pilot_exon
chr3	162326538	162326583	GWAS_pilot_exon
chr3	162370074	162370130	GWAS_pilot_exon
chr3	162373151	162373229	GWAS_pilot_exon
chr3	162374174	162374220	GWAS_pilot_exon
chr3	162374268	162374301	GWAS_pilot_exon
chr3	162374388	162374452	GWAS_pilot_exon
chr3	162375297	162375393	GWAS_pilot_exon
chr3	162631869	162631893	GWAS_pilot_exon
chr3	177050036	177050082	GWAS_pilot_exon
chr3	177073882	177080288	GWAS_pilot_exon
chr3	177082802	177082853	GWAS_pilot_exon
chr3	177083246	177083345	GWAS_pilot_exon
chr3	177083949	177084012	GWAS_pilot_exon
chr3	177085703	177085762	GWAS_pilot_exon
chr3	177087531	177088230	GWAS_pilot_exon
chr3	177089835	177091338	GWAS_pilot_exon
chr3	177094852	177094950	GWAS_pilot_exon
chr3	177094998	177095097	GWAS_pilot_exon
chr3	177101032	177103475	GWAS_pilot_exon
chr3	177103932	177104806	GWAS_pilot_exon
chr3	177483364	177483424	GWAS_pilot_exon
chr3	177538631	177538677	GWAS_pilot_exon
chr3	177545595	177545618	GWAS_pilot_exon
chr3	177598884	177599325	GWAS_pilot_exon
chr3	177600286	177600387	GWAS_pilot_exon
chr3	177602019	177602255	GWAS_pilot_exon
chr3	177613457	177613564	GWAS_pilot_exon
chr3	177614351	177614683	GWAS_pilot_exon
chr3	177616863	177616954	GWAS_pilot_exon
chr3	177623233	177624524	GWAS_pilot_exon
chr3	177624681	177624958	GWAS_pilot_exon
chr3	177625379	177625546	GWAS_pilot_exon
chr3	177635078	177635171	GWAS_pilot_exon
chr3	177637059	177639198	GWAS_pilot_exon
chr3	177642694	177642828	GWAS_pilot_exon
chr3	177643306	177643367	GWAS_pilot_exon
chr3	177647154	177647254	GWAS_pilot_exon
chr3	177648653	177648674	GWAS_pilot_exon
chr3	177651889	177652523	GWAS_pilot_exon
chr3	177652652	177652751	GWAS_pilot_exon
chr3	177652977	177653272	GWAS_pilot_exon
chr3	177655326	177656733	GWAS_pilot_exon
chr3	177662457	177662531	GWAS_pilot_exon
chr3	177669491	177670059	GWAS_pilot_exon
chr3	177671897	177671992	GWAS_pilot_exon
chr3	177674752	177674836	GWAS_pilot_exon
chr3	177675525	177675625	GWAS_pilot_exon
chr3	177677493	177677644	GWAS_pilot_exon
chr3	177677893	177677915	GWAS_pilot_exon
chr3	177678252	177678313	GWAS_pilot_exon
chr3	177678547	177678571	GWAS_pilot_exon
chr3	177713006	177713032	GWAS_pilot_exon
chr3	177854576	177854599	GWAS_pilot_exon
chr3	184182896	184183680	GWAS_pilot_exon
chr3	184184601	184184775	GWAS_pilot_exon
chr3	184193772	184193870	GWAS_pilot_exon
chr3	184202284	184203655	GWAS_pilot_exon
chr3	184209018	184209481	GWAS_pilot_exon
chr3	184221547	184221621	GWAS_pilot_exon
chr3	184226313	184226341	GWAS_pilot_exon
chr3	187684917	187684997	GWAS_pilot_exon
chr3	187686921	187686990	GWAS_pilot_exon
chr3	187694113	187694200	GWAS_pilot_exon
chr3	187696042	187696076	GWAS_pilot_exon
chr3	187702201	187702276	GWAS_pilot_exon
chr3	187702552	187702597	GWAS_pilot_exon
chr3	187712261	187715546	GWAS_pilot_exon
chr3	187717335	187717394	GWAS_pilot_exon
chr3	187720202	187720367	GWAS_pilot_exon
chr3	187721066	187721221	GWAS_pilot_exon
chr3	187721676	187721776	GWAS_pilot_exon
chr3	187728106	187728127	GWAS_pilot_exon
chr3	187739673	187739699	GWAS_pilot_exon
chr3	187740259	187740365	GWAS_pilot_exon
chr3	187748761	187748836	GWAS_pilot_exon
chr3	187754625	187754697	GWAS_pilot_exon
chr3	187759844	187759917	GWAS_pilot_exon
chr3	187770834	187770865	GWAS_pilot_exon
chr3	187790608	187790637	GWAS_pilot_exon
chr3	191377097	191377134	GWAS_pilot_exon
chr3	191430129	191430396	GWAS_pilot_exon
chr3	191444010	191444056	GWAS_pilot_exon
chr3	191447013	191447032	GWAS_pilot_exon
chr3	191449971	191449998	GWAS_pilot_exon
chr3	191466146	191466237	GWAS_pilot_exon
chr3	191466510	191466767	GWAS_pilot_exon
chr3	191467744	191467884	GWAS_pilot_exon
chr3	191469905	191470685	GWAS_pilot_exon
chr3	191471034	191471124	GWAS_pilot_exon
chr3	191472174	191472192	GWAS_pilot_exon
chr3	191477070	191477496	GWAS_pilot_exon
chr3	191479729	191479914	GWAS_pilot_exon
chr3	191480406	191480470	GWAS_pilot_exon
chr3	191489388	191489411	GWAS_pilot_exon
chr3	191495031	191495072	GWAS_pilot_exon
chr3	191498953	191499016	GWAS_pilot_exon
chr3	191504794	191504906	GWAS_pilot_exon
chr3	191517202	191517230	GWAS_pilot_exon
chr3	191526246	191526363	GWAS_pilot_exon
chr3	191600255	191600355	GWAS_pilot_exon
chr3	191610754	191610780	GWAS_pilot_exon
chr3	191610818	191610914	GWAS_pilot_exon
chr3	191616345	191616368	GWAS_pilot_exon
chr3	191699384	191700590	GWAS_pilot_exon
chr3	191700931	191701658	GWAS_pilot_exon
chr3	191704229	191704313	GWAS_pilot_exon
chr3	191708377	191708396	GWAS_pilot_exon
chr3	191708482	191708520	GWAS_pilot_exon
chr3	191714371	191714948	GWAS_pilot_exon
chr3	191715104	191715204	GWAS_pilot_exon
chr3	191715626	191715717	GWAS_pilot_exon
chr3	191718327	191718386	GWAS_pilot_exon
chr3	191718686	191718713	GWAS_pilot_exon
chr3	191720793	191720892	GWAS_pilot_exon
chr3	191722373	191722469	GWAS_pilot_exon
chr3	191722955	191723026	GWAS_pilot_exon
chr3	191726310	191726506	GWAS_pilot_exon
chr3	191753007	191753072	GWAS_pilot_exon
chr3	195290708	195290720	GWAS_pilot_exon
chr3	196085134	196085147	GWAS_pilot_exon
chr4	13656396	13656437	GWAS_pilot_exon
chr4	13659388	13659478	GWAS_pilot_exon
chr4	13716981	13717028	GWAS_pilot_exon
chr4	13736047	13736147	GWAS_pilot_exon
chr4	13765060	13765122	GWAS_pilot_exon
chr4	13768491	13768584	GWAS_pilot_exon
chr4	13787088	13787188	GWAS_pilot_exon
chr4	13787218	13787317	GWAS_pilot_exon
chr4	13788190	13788750	GWAS_pilot_exon
chr4	13795736	13796786	GWAS_pilot_exon
chr4	13807147	13807233	GWAS_pilot_exon
chr4	13807612	13807753	GWAS_pilot_exon
chr4	13808095	13808197	GWAS_pilot_exon
chr4	13811604	13812396	GWAS_pilot_exon
chr4	13812419	13812465	GWAS_pilot_exon
chr4	13813472	13813533	GWAS_pilot_exon
chr4	13813992	13814043	GWAS_pilot_exon
chr4	13815121	13815221	GWAS_pilot_exon
chr4	13817339	13817417	GWAS_pilot_exon
chr4	13817884	13817986	GWAS_pilot_exon
chr4	13821110	13821530	GWAS_pilot_exon
chr4	13821795	13821895	GWAS_pilot_exon
[truncated: 5,064 more rows]

## Sheet: S1F.pilot_introns_controls
Chromosomes	start	end	width	strand	id
chr1	4340528	4341428	901	*	1
chr1	5166213	5167110	898	*	2
chr1	5195818	5196718	901	*	3
chr1	30578916	30579816	901	*	4
chr1	30670036	30670936	901	*	5
chr1	69347786	69348686	901	*	6
chr1	69411783	69412683	901	*	7
chr1	69650786	69651686	901	*	8
chr1	69674202	69675102	901	*	9
chr1	69682853	69683677	825	*	10
chr1	80339929	80340829	901	*	11
chr1	83121871	83122771	901	*	12
chr1	83529852	83530752	901	*	13
chr1	83912802	83913702	901	*	14
chr1	88516590	88517490	901	*	15
chr1	88702971	88703871	901	*	16
chr1	88728027	88728780	754	*	17
chr1	88751579	88752479	901	*	18
chr1	88759055	88759955	901	*	19
chr1	88770440	88771340	901	*	20
chr1	88807343	88807442	100	*	21
chr1	88818065	88818965	901	*	22
chr1	118764432	118765332	901	*	23
chr1	118792706	118793606	901	*	24
chr2	9885199	9885833	635	*	238
chr2	9901172	9902072	901	*	239
chr2	12566367	12567267	901	*	240
chr2	12647652	12648552	901	*	241
chr2	18492822	18493722	901	*	242
chr2	22613334	22614234	901	*	243
chr2	22632089	22632989	901	*	244
chr2	22660040	22660940	901	*	245
chr2	22689780	22690680	901	*	246
chr2	22759497	22759776	280	*	247
chr2	22766113	22767013	901	*	248
chr2	23409367	23410267	901	*	249
chr2	23445048	23445948	901	*	250
chr2	24736976	24737876	901	*	251
chr2	24785750	24786650	901	*	252
chr2	34506080	34506980	901	*	253
chr2	35395531	35396431	901	*	254
chr2	35452736	35453636	901	*	255
chr2	35454134	35455034	901	*	256
chr2	37760056	37763241	3186	*	257
chr2	37798447	37799347	901	*	258
chr2	37856893	37857615	723	*	259
chr2	37862034	37862934	901	*	260
chr2	37874901	37875801	901	*	261
chr2	41765034	41765934	901	*	262
chr2	41952134	41953034	901	*	263
chr2	41973252	41975776	2525	*	264
chr2	41987874	41988632	759	*	265
chr2	49790707	49791607	901	*	266
chr2	53061195	53062155	961	*	267
chr2	53183223	53184123	901	*	268
chr2	58689223	58690123	901	*	269
chr2	60334152	60334575	424	*	270
chr2	60450369	60451269	901	*	271
chr2	60493088	60493510	423	*	272
chr2	60539253	60540153	901	*	273
chr2	60639321	60640221	901	*	274
chr2	62642664	62643564	901	*	275
chr2	68004716	68005616	901	*	276
chr2	68130523	68131423	901	*	277
chr2	78020313	78021213	901	*	278
chr2	79725883	79725983	101	*	279
chr2	79767675	79768575	901	*	280
chr2	82210659	82211559	901	*	281
chr2	82217411	82218311	901	*	282
chr2	83055001	83055901	901	*	283
chr2	83184327	83185227	901	*	284
chr2	83290636	83291535	900	*	285
chr2	83298047	83298338	292	*	286
chr2	83341724	83342005	282	*	287
chr2	83371507	83372407	901	*	288
chr2	83394877	83395777	901	*	289
chr2	83400481	83401381	901	*	290
chr2	83505444	83506344	901	*	291
chr2	83506925	83507825	901	*	292
chr2	84175119	84176019	901	*	293
chr2	84379721	84380492	772	*	294
chr2	123561553	123562172	620	*	295
chr2	123653125	123654025	901	*	296
chr2	137280639	137281539	901	*	297
chr2	137296564	137297332	769	*	298
chr2	137314846	137315494	649	*	299
chr2	137409558	137410458	901	*	300
chr2	146361091	146361991	901	*	301
chr2	146387905	146388805	901	*	302
chr2	146422277	146423177	901	*	303
chr2	147200078	147200978	901	*	304
chr2	147592944	147593831	888	*	305
chr2	147595892	147596098	207	*	306
chr2	147625331	147626231	901	*	307
chr2	147635788	147636472	685	*	308
chr2	147638702	147639039	338	*	309
chr2	151013553	151014453	901	*	310
chr2	151055834	151056734	901	*	311
chr2	151080710	151080809	100	*	312
chr2	151113621	151114521	901	*	313
chr2	176262798	176263698	901	*	314
chr2	176282333	176282750	418	*	315
chr2	176400946	176401846	901	*	316
chr2	176485453	176486299	847	*	317
chr2	177738996	177739896	901	*	318
chr2	177766911	177767811	901	*	319
chr2	177779084	177779183	100	*	320
chr2	177917796	177918696	901	*	321
chr2	181432995	181433756	762	*	322
chr2	181435720	181436338	619	*	323
chr2	181585079	181585979	901	*	324
chr2	181595016	181595819	804	*	325
chr2	193196141	193197041	901	*	326
chr2	193326648	193327548	901	*	327
chr2	193419711	193420611	901	*	328
chr2	195236284	195237183	900	*	329
chr2	218225462	218225606	145	*	330
chr2	218240175	218241075	901	*	331
chr2	218271809	218272708	900	*	332
chr2	218273273	218274173	901	*	333
chr2	221810782	221811682	901	*	334
chr2	221901192	221902092	901	*	335
chr2	226218869	226219769	901	*	336
chr2	227574685	227575585	901	*	337
chr2	240428117	240428216	100	*	338
chr2	240429028	240429431	404	*	339
chr2	240460665	240460778	114	*	340
chr2	240480105	240480204	100	*	341
chr3	7890914	7891814	901	*	378
chr3	21932912	21933812	901	*	379
chr3	21936566	21936904	339	*	380
chr3	21995540	21996440	901	*	381
chr3	22032584	22032943	360	*	382
chr3	30372212	30373112	901	*	383
chr3	30382915	30383381	467	*	384
chr3	30392531	30393431	901	*	385
chr3	30433737	30434637	901	*	386
chr3	34918166	34919066	901	*	387
chr3	34962901	34963801	901	*	388
chr3	66614459	66615359	901	*	389
chr3	78323597	78324497	901	*	390
chr3	84375747	84376647	901	*	391
chr3	84741570	84742470	901	*	392
chr3	99090910	99091810	901	*	393
chr3	101605776	101606676	901	*	394
chr3	106276338	106277238	901	*	395
chr3	117233822	117234722	901	*	396
chr3	117324438	117324538	101	*	397
chr3	117504176	117504471	296	*	398
chr3	117576292	117577192	901	*	399
chr3	117710090	117710190	101	*	400
chr3	137193856	137194756	901	*	401
chr3	142847011	142847911	901	*	402
chr3	142851386	142852286	901	*	403
chr3	142893932	142894832	901	*	404
chr3	142985871	142986771	901	*	405
chr3	144139928	144140828	901	*	406
chr3	144187190	144188090	901	*	407
chr3	145058264	145059164	901	*	408
chr3	145100294	145101194	901	*	409
chr3	152678861	152679761	901	*	410
chr3	152733079	152733979	901	*	411
chr3	177103575	177103832	258	*	412
chr3	177599425	177600186	762	*	413
chr3	177648774	177649674	901	*	414
chr3	177725667	177726567	901	*	415
chr3	184183780	184184501	722	*	416
chr3	184208062	184208962	901	*	417
chr3	191434617	191435517	901	*	418
chr3	191466867	191467644	778	*	419
chr3	191477596	191478496	901	*	420
chr3	191700690	191700831	142	*	421
chr3	191715817	191716717	901	*	422
chr4	13819543	13819974	432	*	423
chr4	13940551	13941451	901	*	424
chr4	29898264	29899164	901	*	425
chr4	34608963	34609863	901	*	426
chr4	34620338	34621238	901	*	427
chr4	34635352	34636252	901	*	428
chr4	34639851	34640656	806	*	429
chr4	34659407	34659935	529	*	430
chr4	34668332	34669232	901	*	431
chr4	34968066	34968801	736	*	432
chr4	34980537	34981169	633	*	433
chr4	34998130	35003437	5308	*	434
chr4	35063468	35064368	901	*	435
chr4	60743490	60744390	901	*	436
chr4	67946562	67948589	2028	*	437
chr4	67987467	67987774	308	*	438
chr4	68007219	68008119	901	*	439
chr4	80528214	80529114	901	*	440
chr4	80588475	80588927	453	*	441
chr4	80604446	80605112	667	*	442
chr4	80634273	80635173	901	*	443
chr4	118328206	118329106	901	*	444
chr4	118335584	118336484	901	*	445
chr4	125850694	125851594	901	*	446
chr4	125981944	125982844	901	*	447
chr4	126757142	126758042	901	*	448
chr4	126992099	126992825	727	*	449
chr4	131086488	131087388	901	*	450
chr4	131130726	131131626	901	*	451
chr4	135165936	135166836	901	*	452
chr4	135251576	135252686	1111	*	453
chr4	135258687	135259587	901	*	454
chr4	135334971	135335871	901	*	455
chr4	135373685	135374368	684	*	456
chr4	135503279	135504179	901	*	457
chr4	135572146	135573046	901	*	458
chr4	149554862	149555761	900	*	459
chr5	4002963	4003863	901	*	460
chr5	7189826	7190244	419	*	461
chr5	7227760	7228660	901	*	462
chr5	7245380	7245607	228	*	463
chr5	7271978	7272249	272	*	464
chr5	28727871	28728771	901	*	465
chr5	36502170	36503070	901	*	466
chr5	57272503	57272726	224	*	467
chr5	57320531	57321431	901	*	468
chr5	84591182	84592082	901	*	469
chr5	84614757	84615657	901	*	470
chr5	84643257	84644157	901	*	471
chr5	84684251	84685151	901	*	472
chr5	84743676	84744576	901	*	473
chr5	84812791	84813691	901	*	474
chr5	84940414	84941314	901	*	475
chr5	85042504	85043404	901	*	476
chr5	100631314	100632214	901	*	477
chr5	100670980	100671621	642	*	478
chr5	100807854	100808445	592	*	479
chr5	101082058	101082958	901	*	480
chr5	109422040	109422388	349	*	481
chr5	124723923	124724823	901	*	482
chr5	124783427	124784327	901	*	483
chr5	134410318	134410889	572	*	484
chr5	141868172	141868996	825	*	485
chr5	141914010	141914910	901	*	486
chr5	142939911	142940768	858	*	487
chr5	163891968	163892868	901	*	488
chr5	163920218	163921118	901	*	489
chr5	163988546	163989446	901	*	490
chr5	165075986	165076886	901	*	491
chr5	165472661	165473561	901	*	492
chr6	9467674	9467882	209	*	493
chr6	10114227	10114855	629	*	494
chr6	10142049	10142949	901	*	495
chr6	12210408	12211308	901	*	496
chr6	14137606	14138506	901	*	497
chr6	14162194	14163094	901	*	498
chr6	14205441	14206341	901	*	499
chr6	14230532	14231045	514	*	500
chr6	14395602	14396502	901	*	501
chr6	14462281	14463181	901	*	502
chr6	14556078	14556977	900	*	503
chr6	14572590	14572990	401	*	504
chr6	22636431	22637331	901	*	505
chr6	22715070	22715970	901	*	506
chr6	50911873	50912773	901	*	507
chr6	50989822	50990722	901	*	508
chr6	88624775	88625675	901	*	509
chr6	88997672	88998572	901	*	510
chr6	89011203	89012103	901	*	511
chr6	89033964	89034864	901	*	512
chr6	89152145	89152296	152	*	513
chr6	91212163	91213062	900	*	514
chr6	91399089	91399989	901	*	515
chr6	91485667	91486567	901	*	516
chr6	98501064	98501964	901	*	517
chr6	106093917	106094816	900	*	518
chr6	106116284	106116384	101	*	519
chr6	106899807	106900707	901	*	520
chr6	106908777	106909677	901	*	521
chr6	134795971	134796136	166	*	522
chr6	138025829	138026729	901	*	523
chr6	140389218	140389521	304	*	524
chr6	140400835	140401735	901	*	525
chr6	140465918	140466818	901	*	526
chr6	140505486	140505585	100	*	527
chr6	140567986	140568886	901	*	528
chr6	140641284	140641626	343	*	529
chr6	140911649	140912549	901	*	530
chr6	141000890	141001790	901	*	531
chr6	141040050	141040950	901	*	532
chr6	149490274	149491174	901	*	533
chr6	149493479	149494379	901	*	534
chr6	149524397	149525297	901	*	535
chr7	4452878	4453778	901	*	536
chr7	9652584	9653484	901	*	537
chr7	9680404	9681304	901	*	538
chr7	12842457	12843357	901	*	539
chr7	12909951	12910851	901	*	540
chr7	12932113	12933013	901	*	541
chr7	12991599	12992499	901	*	542
chr7	17564303	17565203	901	*	543
chr7	25527065	25527965	901	*	544
chr7	25600040	25600940	901	*	545
chr7	25641441	25641713	273	*	546
chr7	25708230	25709130	901	*	547
chr7	25931012	25931912	901	*	548
chr7	46200094	46200365	272	*	549
chr7	46204639	46205273	635	*	550
chr7	46214346	46214449	104	*	551
chr7	54160589	54161489	901	*	552
chr7	66982472	66983371	900	*	553
chr7	67066314	67067197	884	*	554
chr7	67070747	67071647	901	*	555
chr7	67139200	67140107	908	*	556
chr7	108524843	108525743	901	*	557
chr7	108536602	108537502	901	*	558
chr7	108587195	108588095	901	*	559
chr8	12624204	12625104	901	*	560
chr8	12652026	12652926	901	*	561
chr8	49039416	49040316	901	*	562
chr8	49222030	49222130	101	*	563
chr8	49225925	49226825	901	*	564
chr8	54416875	54417775	901	*	565
chr8	54420513	54421265	753	*	566
chr8	72950407	72950900	494	*	567
chr8	72958070	72958647	578	*	568
chr8	72969352	72969851	500	*	569
chr8	72975279	72975597	319	*	570
chr8	72977893	72978469	577	*	571
chr8	73041967	73042110	144	*	572
chr8	73049303	73049813	511	*	573
chr8	73055859	73055981	123	*	574
chr8	73071415	73072315	901	*	575
chr8	73086830	73087730	901	*	576
chr8	73120814	73120956	143	*	577
chr8	73155196	73156096	901	*	578
chr8	83856744	83857644	901	*	579
chr8	101801582	101802482	901	*	580
chr8	106002800	106003700	901	*	581
chr8	106031912	106032812	901	*	582
chr8	108814135	108815035	901	*	583
chr8	109599067	109599967	901	*	584
chr8	116504548	116505448	901	*	585
chr8	117480385	117481285	901	*	586
chr8	117528992	117529892	901	*	587
chr8	117551057	117551956	900	*	588
chr8	122904873	122905773	901	*	589
chr8	126621315	126622215	901	*	590
chr8	128241650	128242550	901	*	591
chr8	128302405	128303305	901	*	592
chr8	130229752	130230652	901	*	593
chr8	136734845	136735745	901	*	594
chr8	136899240	136900140	901	*	595
chr9	12818227	12819127	901	*	596
chr9	12962094	12962218	125	*	597
chr9	13003732	13004632	901	*	598
chr9	22689601	22690443	843	*	599
chr9	22808548	22809448	901	*	600
chr9	24030773	24031673	901	*	601
chr9	24083498	24084398	901	*	602
chr9	76158667	76159567	901	*	603
chr9	82813897	82814797	901	*	604
chr9	82880147	82881046	900	*	605
chr9	82898541	82899441	901	*	606
chr9	82908614	82909514	901	*	607
chr9	82925543	82926443	901	*	608
chr9	82970504	82970603	100	*	609
chr9	82995895	82996464	570	*	610
chr9	83045406	83046306	901	*	611
chr9	92259507	92260407	901	*	612
chr9	92278151	92278960	810	*	613
chr9	104563909	104564809	901	*	614
chr9	104606683	104607583	901	*	615
chr9	104621457	104622357	901	*	616
chr9	104655400	104656094	695	*	617
chr9	121042073	121042973	901	*	618
chr10	3465879	3466779	901	*	25
chr10	3496326	3496633	308	*	26
chr10	3556665	3557565	901	*	27
chr10	3575332	3575723	392	*	28
chr10	3586330	3587230	901	*	29
chr10	3595549	3596449	901	*	30
chr10	3623728	3624627	900	*	31
chr10	3632320	3633220	901	*	32
chr10	3680478	3681378	901	*	33
chr10	3710904	3711015	112	*	34
chr10	4613208	4614108	901	*	35
chr10	4701972	4702073	102	*	36
chr10	20639172	20640072	901	*	37
chr10	20823575	20824475	901	*	38
chr10	20874239	20875139	901	*	39
chr10	21104854	21105754	901	*	40
chr10	31263681	31264581	901	*	41
chr10	31295115	31296651	1537	*	42
chr10	31404154	31405054	901	*	43
chr10	31420243	31420858	616	*	44
chr10	31477228	31477699	472	*	45
chr10	31597181	31598081	901	*	46
chr10	43814896	43815559	664	*	47
chr10	45191617	45191781	165	*	48
chr10	59261618	59262518	901	*	49
chr10	80110268	80111168	901	*	50
chr10	80114259	80115159	901	*	51
chr10	80142426	80142899	474	*	52
chr10	80146205	80146649	445	*	53
chr10	80194297	80195197	901	*	54
chr10	80204651	80205551	901	*	55
chr10	119349096	119349198	103	*	56
chr10	119353175	119353443	269	*	57
chr10	119368303	119369015	713	*	58
chr10	130107452	130108352	901	*	59
chr10	130114832	130115086	255	*	60
chr11	19569675	19570575	901	*	61
chr11	19581842	19582742	901	*	62
chr11	23003077	23003224	148	*	63
chr11	23086707	23089904	3198	*	64
chr11	28757731	28758631	901	*	65
chr11	28924016	28924916	901	*	66
chr11	29222635	29222786	152	*	67
chr11	40853336	40854236	901	*	68
chr11	41808357	41809257	901	*	69
chr11	41875785	41876685	901	*	70
chr11	41942696	41943596	901	*	71
chr11	42088752	42089005	254	*	72
chr11	42152934	42153834	901	*	73
chr11	79076369	79076501	133	*	74
chr11	79149155	79149254	100	*	75
chr11	90891555	90892455	901	*	76
chr11	91966047	91967046	1000	*	77
chr11	98432219	98432710	492	*	78
chr11	98434798	98435567	770	*	79
chr11	106307007	106307907	901	*	80
chr11	106366134	106367034	901	*	81
chr11	112353278	112353490	213	*	82
chr11	112399824	112400724	901	*	83
chr11	112412739	112413639	901	*	84
chr11	112429612	112430031	420	*	85
chr11	112442211	112442573	363	*	86
chr11	115803781	115804681	901	*	88
chr11	122087624	122088524	901	*	89
chr11	122122789	122123689	901	*	90
chr11	122198301	122199201	901	*	91
chr11	128201604	128202504	901	*	92
chr11	128220144	128221044	901	*	93
chr11	128226851	128227688	838	*	94
chr12	24857790	24858179	390	*	95
chr12	42158201	42158425	225	*	96
chr12	42174827	42175406	580	*	97
chr12	42223827	42224727	901	*	98
chr12	42238161	42238785	625	*	99
chr12	42261300	42262200	901	*	100
chr12	43096682	43097582	901	*	101
chr12	43130494	43130880	387	*	102
chr12	43184169	43184867	699	*	103
chr12	66128807	66129368	562	*	104
chr12	66262137	66263037	901	*	105
chr12	73871254	73871822	569	*	106
chr12	73904191	73905091	901	*	107
chr12	73971885	73972785	901	*	108
chr12	74232023	74232923	901	*	109
chr12	74341072	74341972	901	*	110
chr12	76088855	76089755	901	*	111
chr12	77606915	77607815	901	*	112
chr12	77616211	77617210	1000	*	113
chr12	77667951	77668851	901	*	114
chr12	78169724	78170624	901	*	115
chr12	91041416	91042316	901	*	116
chr12	91070528	91071428	901	*	117
chr12	91156085	91156985	901	*	118
chr12	92074750	92075650	901	*	119
chr12	92126113	92127013	901	*	120
chr12	92208944	92209275	332	*	121
chr12	92271326	92272226	901	*	122
chr12	92283582	92284482	901	*	123
chr12	97657599	97658499	901	*	124
chr12	97697318	97698318	1001	*	125
chr12	113941499	113942399	901	*	126
chr12	114024766	114025665	900	*	127
chr12	127760219	127760658	440	*	128
chr12	127772303	127773203	901	*	129
chr12	127810545	127810809	265	*	130
chr13	22648075	22648975	901	*	131
chr13	22654537	22655437	901	*	132
chr13	24606896	24607551	656	*	133
chr13	29419774	29420674	901	*	134
chr13	38055964	38056864	901	*	135
chr13	38548797	38549056	260	*	136
chr13	38597091	38597378	288	*	137
chr13	38604431	38604697	267	*	138
chr13	38611123	38612023	901	*	139
chr13	40617435	40618335	901	*	140
chr13	40633240	40634140	901	*	141
chr13	40645043	40645943	901	*	142
chr13	40646435	40646535	101	*	143
chr13	40762297	40762495	199	*	144
chr13	40798614	40799514	901	*	145
chr13	40911509	40912409	901	*	146
chr13	40918483	40919383	901	*	147
chr13	46824726	46825626	901	*	148
chr13	46853130	46853820	691	*	149
chr13	48279618	48279737	120	*	150
chr13	48426449	48427349	901	*	151
chr13	54672396	54673296	901	*	152
chr13	59034895	59035795	901	*	153
chr13	59048783	59049683	901	*	154
chr13	59061653	59062424	772	*	155
chr13	65724501	65725401	901	*	156
chr13	66016609	66017115	507	*	157
chr13	69493725	69494595	871	*	158
chr13	74503553	74504453	901	*	159
chr13	74863451	74864351	901	*	160
chr13	87066437	87066587	151	*	161
chr13	87294150	87295049	900	*	162
chr13	87373777	87374677	901	*	163
chr13	87420541	87421440	900	*	164
chr13	87435773	87436672	900	*	165
chr13	87494731	87495631	901	*	166
chr13	87636851	87637751	901	*	167
chr13	87716429	87716743	315	*	168
chr13	88009618	88010518	901	*	169
chr13	95443172	95444072	901	*	170
chr13	95459614	95460514	901	*	171
chr13	103830485	103831385	901	*	172
chr13	111466703	111466809	107	*	173
chr13	111491593	111494603	3011	*	174
chr13	111554815	111555715	901	*	175
chr14	27118144	27119044	901	*	176
chr14	27249185	27249587	403	*	177
chr14	27285148	27286025	878	*	178
chr14	36343239	36343885	647	*	179
chr14	36403471	36404470	1000	*	180
chr14	42651036	42651136	101	*	181
chr14	42670419	42671319	901	*	182
chr14	42678140	42679040	901	*	183
chr14	42756442	42757342	901	*	184
chr14	53996956	53997856	901	*	185
chr14	54067001	54067901	901	*	186
chr14	54095548	54096448	901	*	187
chr14	58069361	58070261	901	*	188
chr14	58272679	58273578	900	*	189
chr14	59363707	59364607	901	*	190
chr14	84696205	84697105	901	*	191
chr14	84763067	84763967	901	*	192
chr14	97133916	97134197	282	*	193
chr14	98670713	98671259	547	*	194
chr15	36338586	36341202	2617	*	195
chr15	36344666	36345566	901	*	196
chr15	39047648	39048511	864	*	197
chr15	39152959	39153402	444	*	198
chr15	39158023	39158923	901	*	199
chr15	58456443	58457343	901	*	200
chr15	58703117	58703651	535	*	201
chr15	58713245	58714145	901	*	202
chr15	89616203	89617103	901	*	203
chr15	96058638	96059537	900	*	204
chr15	96085395	96085971	577	*	205
chr15	96107833	96108733	901	*	206
chr15	96740859	96741550	692	*	207
chr15	96782040	96782940	901	*	208
chr15	96875950	96876291	342	*	209
chr16	7840740	7842309	1570	*	210
chr16	9540186	9541086	901	*	211
chr16	9751332	9752232	901	*	212
chr16	13037256	13038130	875	*	213
chr16	13291612	13292512	901	*	214
chr16	51398537	51399437	901	*	215
chr16	51524387	51525287	901	*	216
chr16	61263874	61264143	270	*	217
chr16	61295879	61296778	900	*	218
chr16	64010104	64010203	100	*	219
chr16	73545653	73546553	901	*	220
chr16	76788070	76788321	252	*	221
chr16	82280231	82281131	901	*	222
chr16	82317846	82318746	901	*	223
chr17	13689318	13690218	901	*	224
chr17	13704648	13704747	100	*	225
chr17	51064244	51064515	272	*	226
chr18	25757510	25758410	901	*	227
chr18	26023245	26024145	901	*	228
chr18	53640500	53641388	889	*	229
chr18	53671235	53672135	901	*	230
chr18	53685110	53686010	901	*	231
chr18	63021647	63022547	901	*	232
chr18	65375676	65376576	901	*	233
chr18	65445659	65446559	901	*	234
chr18	68137699	68138599	901	*	235
chr18	71067379	71067546	168	*	236
chr19	3305067	3305967	901	*	237
chr20	6277178	6278078	901	*	342
chr20	12874174	12874894	721	*	343
chr20	52344521	52345421	901	*	344
chr20	52356735	52356840	106	*	345
chr20	53741177	53742077	901	*	346
chr20	53934829	53935729	901	*	347
chr20	53962517	53963417	901	*	348
chr20	54040580	54041148	569	*	349
chr20	54054461	54054566	106	*	350
chr20	59210395	59211295	901	*	351
chr20	59223493	59223974	482	*	352
chr20	59224349	59225249	901	*	353
chr20	59233666	59233911	246	*	354
chr20	59329606	59329863	258	*	355
chr21	23545905	23546805	901	*	356
chr21	23552496	23552820	325	*	357
chr21	23585252	23586152	901	*	358
chr21	26584588	26585488	901	*	359
chr21	26735395	26736295	901	*	360
chr21	26744829	26745729	901	*	361
chr21	28636990	28637890	901	*	362
chr21	28733872	28734772	901	*	363
chr21	29473738	29474638	901	*	364
chr21	29515328	29515440	113	*	365
chr21	29539738	29540638	901	*	366
chr21	44746220	44747120	901	*	367
chr22	28032721	28033621	901	*	368
chr22	28053700	28054600	901	*	369
chr22	28063303	28064203	901	*	370
chr22	28072984	28073230	247	*	371
chr22	34875075	34875975	901	*	372
chr22	35047975	35048170	196	*	373
chr22	35110064	35110964	901	*	374
chr22	48217624	48217732	109	*	375
chr22	48256667	48257567	901	*	376
chr22	48335974	48336192	219	*	377

## Sheet: S1G.control.sequences
Chromosomes	start	end	ID
chr1	87168185	87170145	single_exon_control
chr3	195776154	195779090	TFRC_control_target
chr3	195780261	195780448	TFRC_control_target
chr3	195781163	195781260	TFRC_control_target
chr3	195781615	195781691	TFRC_control_target
chr3	195781889	195781902	TFRC_control_target
chr3	195781950	195782432	TFRC_control_target
chr3	195782723	195782742	TFRC_control_target
chr3	195784832	195785257	TFRC_control_target
chr3	195785370	195785829	TFRC_control_target
chr3	195786092	195786191	TFRC_control_target
chr3	195787021	195787475	TFRC_control_target
chr3	195788190	195788306	TFRC_control_target
chr3	195789261	195790295	TFRC_control_target
chr3	195791174	195791412	TFRC_control_target
chr3	195792313	195792777	TFRC_control_target
chr3	195792831	195792853	TFRC_control_target
chr3	195793040	195793081	TFRC_control_target
chr3	195794360	195794528	TFRC_control_target
chr3	195794771	195795253	TFRC_control_target
chr3	195796324	195796735	TFRC_control_target
chr3	195797889	195798078	TFRC_control_target
chr3	195798230	195798408	TFRC_control_target
chr3	195798490	195798534	TFRC_control_target
chr3	195798858	195799061	TFRC_control_target
chr3	195799378	195799479	TFRC_control_target
chr3	195799689	195799751	TFRC_control_target
chr3	195800408	195800435	TFRC_control_target
chr3	195800766	195801018	TFRC_control_target
chr3	195801067	195801304	TFRC_control_target
chr3	195802029	195802231	TFRC_control_target
chr3	195803628	195803728	TFRC_control_target
chr3	195803893	195804269	TFRC_control_target
chr3	195804306	195804345	TFRC_control_target
chr3	195806712	195806800	TFRC_control_target
chr3	195807818	195807877	TFRC_control_target
chr3	195807955	195808163	TFRC_control_target
chr3	195808381	195808424	TFRC_control_target
chr3	195808701	195809160	TFRC_control_target
chr5	10351813	10353651	single_exon_control
chr5	84724519	84727002	single_exon_control
chr6	170862937	170863000	TBP_control_target
chr6	170863332	170863792	TBP_control_target
chr6	170863795	170863989	TBP_control_target
chr6	170864033	170864076	TBP_control_target
chr6	170865326	170865406	TBP_control_target
chr6	170865737	170865835	TBP_control_target
chr6	170865952	170866171	TBP_control_target
chr6	170870357	170870432	TBP_control_target
chr6	170870878	170871321	TBP_control_target
chr6	170872479	170872507	TBP_control_target
chr6	170873604	170873729	TBP_control_target
chr6	170876001	170876146	TBP_control_target
chr6	170876313	170876593	TBP_control_target
chr6	170876837	170876913	TBP_control_target
chr6	170877133	170877325	TBP_control_target
chr6	170878699	170878867	TBP_control_target
chr6	170879194	170879296	TBP_control_target
chr6	170880494	170880633	TBP_control_target
chr6	170881273	170881957	TBP_control_target
chr7	41189784	41589784	gene_desert_control
chr7	65425670	65426050	GUSB_control_target
chr7	65428178	65428257	GUSB_control_target
chr7	65429132	65429445	GUSB_control_target
chr7	65431188	65431254	GUSB_control_target
chr7	65432717	65432895	GUSB_control_target
chr7	65435255	65435490	GUSB_control_target
chr7	65439280	65441189	GUSB_control_target
chr7	65444359	65444542	GUSB_control_target
chr7	65444709	65444927	GUSB_control_target
chr7	65445210	65445816	GUSB_control_target
chr7	65446726	65446775	GUSB_control_target
chr7	65446837	65447614	GUSB_control_target
chr11	118955412	118955867	HMBS_control_target
chr11	118956506	118956603	HMBS_control_target
chr11	118958212	118959042	HMBS_control_target
chr11	118959154	118959984	HMBS_control_target
chr11	118960374	118960777	HMBS_control_target
chr11	118960897	118961104	HMBS_control_target
chr11	118962122	118963731	HMBS_control_target
chr11	118963819	118964259	HMBS_control_target
chr11	118964322	118964349	HMBS_control_target
chr13	111461022	111466431	single_exon_control
chr14	71647173	71649823	single_exon_control
chr16	27077027	27081486	single_exon_control
chrX	133593895	133593977	HPRT1_control_target
chrX	133594074	133594104	HPRT1_control_target
chrX	133594180	133594565	HPRT1_control_target
chrX	133594595	133594621	HPRT1_control_target
chrX	133599734	133599763	HPRT1_control_target
chrX	133600530	133600566	HPRT1_control_target
chrX	133603089	133603127	HPRT1_control_target
chrX	133605381	133605408	HPRT1_control_target
chrX	133607388	133607495	HPRT1_control_target
chrX	133607749	133607816	HPRT1_control_target
chrX	133609210	133609394	HPRT1_control_target
chrX	133619473	133619537	HPRT1_control_target
chrX	133620474	133620590	HPRT1_control_target
chrX	133620691	133620791	HPRT1_control_target
chrX	133621310	133621350	HPRT1_control_target
chrX	133624140	133624412	HPRT1_control_target
chrX	133625347	133625534	HPRT1_control_target
chrX	133626505	133626552	HPRT1_control_target
chrX	133627255	133627634	HPRT1_control_target
chrX	133628847	133628883	HPRT1_control_target
chrX	133632370	133632518	HPRT1_control_target
chrX	133632605	133632758	HPRT1_control_target
chrX	133634059	133634736	HPRT1_control_target

## Sheet: S1H.melanoma_haploblocks.txt
Chromosome	Start	End	SNP
chr1	150534367	150960349	rs7412746
chr2	202114623	202241162	rs13016963
chr9	21673001	22200000	rs10757257
chr11	88696537	89056613	rs1393350
chr11	107877138	108368144	rs1801516
chr16	89672154	90110797	rs258322
chr20	32909340	33799340	rs910873
chr21	42726130	42754130	rs45430
chr22	38512401	38620500	rs132985

## Sheet: S1I.melanoma_HaploblocksCleared
Chromosome	Start	End	Width	Strand	Haploblock
chr1	150534367	150546883	12517	*	1
chr1	150550067	150550619	553	*	1
chr1	150552340	150573326	20987	*	1
chr1	150573756	150593726	19971	*	1
chr1	150595336	150595756	421	*	1
chr1	150598384	150598954	571	*	1
chr1	150599003	150599529	527	*	1
chr1	150600168	150601475	1308	*	1
chr1	150601617	150601789	173	*	1
chr1	150602197	150618650	16454	*	1
chr1	150621324	150634189	12866	*	1
chr1	150634504	150636007	1504	*	1
chr1	150636339	150666583	30245	*	1
chr1	150666650	150666987	338	*	1
chr1	150667426	150669367	1942	*	1
chr1	150669784	150670535	752	*	1
chr1	150671211	150671329	119	*	1
chr1	150671442	150672587	1146	*	1
chr1	150672660	150675785	3126	*	1
chr1	150675870	150676593	724	*	1
chr1	150676671	150676752	82	*	1
chr1	150676820	150679028	2209	*	1
chr1	150679300	150680731	1432	*	1
chr1	150680884	150681369	486	*	1
chr1	150681438	150684020	2583	*	1
chr1	150684048	150684308	261	*	1
chr1	150684330	150686203	1874	*	1
chr1	150686598	150687090	493	*	1
chr1	150687155	150689613	2459	*	1
chr1	150689784	150691948	2165	*	1
chr1	150692015	150693279	1265	*	1
chr1	150693365	150702582	9218	*	1
chr1	150705721	150720152	14432	*	1
chr1	150720455	150720640	186	*	1
chr1	150720762	150722381	1620	*	1
chr1	150722747	150724156	1410	*	1
chr1	150724584	150727376	2793	*	1
chr1	150727726	150730233	2508	*	1
chr1	150730556	150737013	6458	*	1
chr1	150737340	150738073	734	*	1
chr1	150738452	150768593	30142	*	1
chr1	150769474	150771543	2070	*	1
chr1	150772285	150776396	4112	*	1
chr1	150776815	150778236	1422	*	1
chr1	150778800	150779061	262	*	1
chr1	150779382	150779724	343	*	1
chr1	150779911	150780589	679	*	1
chr1	150784686	150785547	862	*	1
chr1	150785914	150786452	539	*	1
chr1	150786815	150788634	1820	*	1
chr1	150790009	150790295	287	*	1
chr1	150790918	150795569	4652	*	1
chr1	150795921	150798918	2998	*	1
chr1	150799193	150801468	2276	*	1
chr1	150801803	150802279	477	*	1
chr1	150802859	150803961	1103	*	1
chr1	150804479	150804709	231	*	1
chr1	150804975	150806913	1939	*	1
chr1	150807340	150808655	1316	*	1
chr1	150809069	150811816	2748	*	1
chr1	150812230	150814799	2570	*	1
chr1	150815044	150818638	3595	*	1
chr1	150818883	150825137	6255	*	1
chr1	150825382	150825631	250	*	1
chr1	150825755	150830724	4970	*	1
chr1	150831036	150833722	2687	*	1
chr1	150833779	150848918	15140	*	1
chr1	150849307	150898738	49432	*	1
chr1	150899021	150899115	95	*	1
chr1	150899285	150900179	895	*	1
chr1	150900706	150902442	1737	*	1
chr1	150902933	150912415	9483	*	1
chr1	150912451	150913804	1354	*	1
chr1	150913905	150915038	1134	*	1
chr1	150915165	150915327	163	*	1
chr1	150915530	150916395	866	*	1
chr1	150916470	150917393	924	*	1
chr1	150917797	150919361	1565	*	1
chr1	150919489	150921597	2109	*	1
chr1	150921755	150921842	88	*	1
chr1	150922002	150922933	932	*	1
chr1	150923567	150923840	274	*	1
chr1	150923958	150931653	7696	*	1
chr1	150931824	150933038	1215	*	1
chr1	150933668	150933792	125	*	1
chr1	150934635	150935062	428	*	1
chr1	150937214	150937648	435	*	1
chr1	150941088	150941293	206	*	1
chr1	150941795	150944324	2530	*	1
chr1	150944412	150946793	2382	*	1
chr1	150946954	150946994	41	*	1
chr1	150947480	150954492	7013	*	1
chr1	150954856	150954962	107	*	1
chr1	150955060	150955565	506	*	1
chr1	150955657	150955813	157	*	1
chr1	150955911	150956450	540	*	1
chr1	150956546	150956756	211	*	1
chr1	150956871	150957061	191	*	1
chr1	150957153	150958811	1659	*	1
chr1	150958892	150959077	186	*	1
chr1	150959138	150960347	1210	*	1
chr2	202114623	202122702	8080	*	5
chr2	202122756	202122758	3	*	5
chr2	202123106	202125222	2117	*	5
chr2	202125337	202126678	1342	*	5
chr2	202127021	202131183	4163	*	5
chr2	202131515	202134232	2718	*	5
chr2	202134329	202136238	1910	*	5
chr2	202136345	202137360	1016	*	5
chr2	202137666	202139611	1946	*	5
chr2	202139677	202141549	1873	*	5
chr2	202141828	202146555	4728	*	5
chr2	202146639	202149538	2900	*	5
chr2	202150041	202151181	1141	*	5
chr2	202152435	202152993	559	*	5
chr2	202153505	202154153	649	*	5
chr2	202154290	202154418	129	*	5
chr2	202154583	202163960	9378	*	5
chr2	202164024	202172241	8218	*	5
chr2	202172346	202173873	1528	*	5
chr2	202173974	202195192	21219	*	5
chr2	202195246	202195458	213	*	5
chr2	202195557	202207092	11536	*	5
chr2	202207155	202208892	1738	*	5
chr2	202208987	202211264	2278	*	5
chr2	202211399	202212822	1424	*	5
chr2	202213026	202215433	2408	*	5
chr2	202215506	202216014	509	*	5
chr2	202216175	202216541	367	*	5
chr2	202216806	202221704	4899	*	5
chr2	202222122	202241162	19041	*	5
chr11	88696537	88717869	21333	*	2
chr11	88718043	88742202	24160	*	2
chr11	88742267	88780379	38113	*	2
chr11	88781241	88796648	15408	*	2
chr11	88796817	88798943	2127	*	2
chr11	88799114	88910619	111506	*	2
chr11	88911941	88924369	12429	*	2
chr11	88924587	88933430	8844	*	2
chr11	88933780	88960990	27211	*	2
chr11	88961139	89016934	55796	*	2
chr11	89017117	89017940	824	*	2
chr11	89018123	89028310	10188	*	2
chr11	89028928	89056613	27686	*	2
chr11	107877138	107879188	2051	*	3
chr11	107880198	107904427	24230	*	3
chr11	107904737	107916896	12160	*	3
chr11	107917221	107920516	3296	*	3
chr11	107920893	107923286	2394	*	3
chr11	107923628	107925273	1646	*	3
chr11	107925782	107940722	14941	*	3
chr11	107941016	107942958	1943	*	3
chr11	107943289	107944016	728	*	3
chr11	107944324	107944526	203	*	3
chr11	107944794	107948802	4009	*	3
chr11	107949067	107959153	10087	*	3
chr11	107959486	107960118	633	*	3
chr11	107960450	107965017	4568	*	3
chr11	107965814	107966156	343	*	3
chr11	107966518	107968262	1745	*	3
chr11	107968581	107969032	452	*	3
chr11	107969356	107974816	5461	*	3
chr11	107979032	107992168	13137	*	3
chr11	107992654	107998612	5959	*	3
chr11	107998707	107999369	663	*	3
chr11	107999929	108002533	2605	*	3
chr11	108002781	108004446	1666	*	3
chr11	108005176	108005768	593	*	3
chr11	108006069	108006796	728	*	3
chr11	108007667	108009446	1780	*	3
chr11	108009892	108010691	800	*	3
chr11	108011042	108012231	1190	*	3
chr11	108012527	108013063	537	*	3
chr11	108014949	108016828	1880	*	3
chr11	108017186	108017896	711	*	3
chr11	108018504	108019317	814	*	3
chr11	108021141	108027941	6801	*	3
chr11	108029747	108031606	1860	*	3
chr11	108032763	108032846	84	*	3
chr11	108032908	108040470	7563	*	3
chr11	108040580	108040654	75	*	3
chr11	108040929	108041858	930	*	3
chr11	108044579	108046972	2394	*	3
chr11	108047102	108047720	619	*	3
chr11	108047818	108055958	8141	*	3
chr11	108056047	108056129	83	*	3
chr11	108056222	108057208	987	*	3
chr11	108057297	108058824	1528	*	3
chr11	108058907	108059832	926	*	3
chr11	108060065	108061186	1122	*	3
chr11	108061228	108062844	1617	*	3
chr11	108062918	108064683	1766	*	3
chr11	108064745	108068028	3284	*	3
chr11	108068148	108079147	11000	*	3
chr11	108079312	108093210	13899	*	3
chr11	108098715	108099804	1090	*	3
chr11	108100150	108106296	6147	*	3
chr11	108107262	108114579	7318	*	3
chr11	108114945	108115414	470	*	3
chr11	108115853	108117590	1738	*	3
chr11	108117954	108119559	1606	*	3
chr11	108119929	108121327	1399	*	3
chr11	108121899	108122463	565	*	3
chr11	108122858	108123443	586	*	3
chr11	108123739	108124440	702	*	3
chr11	108124866	108126841	1976	*	3
chr11	108127167	108128107	941	*	3
chr11	108128433	108129612	1180	*	3
chr11	108129902	108130254	353	*	3
chr11	108130283	108136457	6175	*	3
chr11	108136481	108137797	1317	*	3
chr11	108138169	108139036	868	*	3
chr11	108139436	108141690	2255	*	3
chr11	108142233	108143158	926	*	3
chr11	108143679	108150117	6439	*	3
chr11	108150435	108151621	1187	*	3
chr11	108151995	108153336	1342	*	3
chr11	108153706	108154853	1148	*	3
chr11	108155300	108157904	2605	*	3
chr11	108158542	108159603	1062	*	3
chr11	108159930	108160228	299	*	3
chr11	108161395	108163245	1851	*	3
chr11	108163620	108163939	320	*	3
chr11	108164304	108165553	1250	*	3
chr11	108166724	108167700	977	*	3
chr11	108168209	108170206	1998	*	3
chr11	108170712	108172274	1563	*	3
chr11	108172616	108173479	864	*	3
chr11	108173856	108175301	1446	*	3
chr11	108175679	108178523	2845	*	3
chr11	108178811	108179245	435	*	3
chr11	108179799	108180786	988	*	3
chr11	108181142	108183037	1896	*	3
chr11	108183325	108186449	3125	*	3
chr11	108186940	108187999	1060	*	3
chr11	108188348	108190580	2233	*	3
chr11	108190885	108191927	1043	*	3
chr11	108192247	108195936	3690	*	3
chr11	108196371	108196684	314	*	3
chr11	108197052	108198120	1069	*	3
chr11	108198585	108199647	1063	*	3
chr11	108200065	108200840	776	*	3
chr11	108201248	108201925	678	*	3
chr11	108202864	108203388	525	*	3
chr11	108203727	108204512	786	*	3
chr11	108204795	108205595	801	*	3
chr11	108205936	108205946	11	*	3
chr11	108206020	108206471	452	*	3
chr11	108206881	108206910	30	*	3
chr11	108207136	108210885	3750	*	3
chr11	108211092	108213848	2757	*	3
chr11	108214103	108216469	2367	*	3
chr11	108216636	108217247	612	*	3
chr11	108217320	108218005	686	*	3
chr11	108218093	108224482	6390	*	3
chr11	108224608	108225537	930	*	3
chr11	108225602	108225641	40	*	3
chr11	108226837	108235808	8972	*	3
chr11	108235946	108236051	106	*	3
chr11	108239830	108253726	13897	*	3
chr11	108253903	108256646	2744	*	3
chr11	108256703	108263934	7232	*	3
chr11	108264106	108276155	12050	*	3
chr11	108276287	108277489	1203	*	3
chr11	108277691	108277822	132	*	3
chr11	108277877	108302472	24596	*	3
chr11	108302566	108332205	29640	*	3
chr11	108332297	108333274	978	*	3
chr11	108333369	108338197	4829	*	3
chr11	108338259	108342791	4533	*	3
chr11	108345779	108348233	2455	*	3
chr11	108348538	108348750	213	*	3
chr11	108348868	108349927	1060	*	3
chr11	108350322	108351806	1485	*	3
chr11	108352203	108352632	430	*	3
chr11	108353049	108356783	3735	*	3
chr11	108357267	108357464	198	*	3
chr11	108357692	108361596	3905	*	3
chr11	108362232	108368144	5913	*	3
chr16	89672154	89679715	7562	*	4
chr16	89679813	89679956	144	*	4
chr16	89680128	89683280	3153	*	4
chr16	89683323	89686999	3677	*	4
chr16	89687185	89692865	5681	*	4
chr16	89692902	89696696	3795	*	4
chr16	89696923	89702315	5393	*	4
chr16	89702588	89702671	84	*	4
chr16	89702805	89702940	136	*	4
chr16	89703092	89703273	182	*	4
chr16	89703789	89703875	87	*	4
chr16	89704380	89704459	80	*	4
chr16	89704840	89710676	5837	*	4
chr16	89712595	89712834	240	*	4
chr16	89713289	89713319	31	*	4
chr16	89713839	89715586	1748	*	4
chr16	89716005	89717876	1872	*	4
chr16	89718154	89720211	2058	*	4
chr16	89720431	89723889	3459	*	4
chr16	89727917	89734400	6484	*	4
chr16	89734453	89735693	1241	*	4
chr16	89737681	89747144	9464	*	4
chr16	89748905	89749027	123	*	4
chr16	89749251	89751708	2458	*	4
chr16	89752084	89752854	771	*	4
chr16	89752978	89753075	98	*	4
chr16	89753206	89753358	153	*	4
chr16	89753743	89753856	114	*	4
chr16	89753957	89753996	40	*	4
chr16	89754224	89755659	1436	*	4
chr16	89755733	89755910	178	*	4
chr16	89757033	89757850	818	*	4
chr16	89757954	89758213	260	*	4
chr16	89758296	89758644	349	*	4
chr16	89759091	89759681	591	*	4
chr16	89760863	89760976	114	*	4
chr16	89761197	89761338	142	*	4
chr16	89761479	89761700	222	*	4
chr16	89761754	89762002	249	*	4
chr16	89764714	89767337	2624	*	4
chr16	89767642	89767898	257	*	4
chr16	89768114	89773541	5428	*	4
chr16	89774363	89774834	472	*	4
chr16	89774940	89775264	325	*	4
chr16	89775365	89775634	270	*	4
chr16	89775844	89776184	341	*	4
chr16	89776318	89776993	676	*	4
chr16	89777419	89777734	316	*	4
chr16	89777821	89778006	186	*	4
chr16	89778053	89778289	237	*	4
chr16	89778378	89778454	77	*	4
chr16	89778508	89778867	360	*	4
chr16	89778931	89779012	82	*	4
chr16	89779489	89782869	3381	*	4
chr16	89783033	89783137	105	*	4
chr16	89783231	89785434	2204	*	4
chr16	89785778	89786807	1030	*	4
chr16	89786991	89787170	180	*	4
chr16	89787685	89787951	267	*	4
chr16	89788254	89788938	685	*	4
chr16	89789243	89789276	34	*	4
chr16	89790118	89793686	3569	*	4
chr16	89793766	89795642	1877	*	4
chr16	89795727	89797933	2207	*	4
chr16	89799966	89800328	363	*	4
chr16	89800447	89803956	3510	*	4
chr16	89807312	89809207	1896	*	4
chr16	89809347	89811094	1748	*	4
chr16	89811480	89812991	1512	*	4
chr16	89813097	89813238	142	*	4
chr16	89813299	89815066	1768	*	4
chr16	89815176	89816137	962	*	4
chr16	89816311	89818545	2235	*	4
chr16	89818631	89824984	6354	*	4
chr16	89825114	89828356	3243	*	4
chr16	89828431	89829045	615	*	4
chr16	89829202	89831214	2013	*	4
chr16	89831475	89833548	2074	*	4
chr16	89833646	89836115	2470	*	4
chr16	89836433	89836573	141	*	4
chr16	89837043	89838085	1043	*	4
chr16	89838223	89839678	1456	*	4
chr16	89839793	89842149	2357	*	4
chr16	89842224	89844748	2525	*	4
chr16	89844871	89845208	338	*	4
chr16	89845259	89845350	92	*	4
chr16	89845412	89846276	865	*	4
chr16	89846366	89849266	2901	*	4
chr16	89849327	89849414	88	*	4
chr16	89849511	89851261	1751	*	4
chr16	89851373	89857451	6079	*	4
chr16	89857945	89857970	26	*	4
chr16	89858477	89858878	402	*	4
chr16	89859134	89862313	3180	*	4
chr16	89862427	89864761	2335	*	4
chr16	89865641	89866012	372	*	4
chr16	89866047	89869666	3620	*	4
chr16	89869750	89871687	1938	*	4
chr16	89871801	89874701	2901	*	4
chr16	89874776	89876979	2204	*	4
chr16	89877211	89877336	126	*	4
chr16	89877480	89880927	3448	*	4
chr16	89881022	89882284	1263	*	4
chr16	89883066	89884586	1521	*	4
chr16	89884947	89888640	3694	*	4
chr16	89888939	89894906	5968	*	4
chr16	89895203	89902622	7420	*	4
chr16	89902842	89911729	8888	*	4
chr16	89911774	89912033	260	*	4
chr16	89913565	89916273	2709	*	4
chr16	89917069	89920693	3625	*	4
chr16	89920775	89920894	120	*	4
chr16	89921060	89922007	948	*	4
chr16	89922470	89922520	51	*	4
chr16	89922645	89924745	2101	*	4
chr16	89924916	89925572	657	*	4
chr16	89925763	89927090	1328	*	4
chr16	89927204	89928373	1170	*	4
chr16	89930019	89930201	183	*	4
chr16	89930270	89934596	4327	*	4
chr16	89934625	89935974	1350	*	4
chr16	89936091	89936457	367	*	4
chr16	89937728	89939873	2146	*	4
chr16	89940367	89940957	591	*	4
chr16	89941158	89941206	49	*	4
chr16	89941264	89944868	3605	*	4
chr16	89945036	89949658	4623	*	4
chr16	89950472	89950889	418	*	4
chr16	89951164	89952155	992	*	4
chr16	89952539	89953959	1421	*	4
chr16	89954225	89958500	4276	*	4
chr16	89958783	89960035	1253	*	4
chr16	89960366	89961345	980	*	4
chr16	89961645	89962297	653	*	4
chr16	89962591	89964864	2274	*	4
chr16	89965380	89966942	1563	*	4
chr16	89967448	89970425	2978	*	4
chr16	89971604	89972501	898	*	4
chr16	89972792	89973550	759	*	4
chr16	89973830	89975373	1544	*	4
chr16	89975583	89975835	253	*	4
chr16	89977171	89977387	217	*	4
chr16	89977861	89978526	666	*	4
chr16	89979054	89979639	586	*	4
chr16	89981577	89984283	2707	*	4
chr16	89987386	89987799	414	*	4
chr16	89987840	89988258	419	*	4
chr16	89988654	89989686	1033	*	4
chr16	89989867	89996842	6976	*	4
chr16	89999426	89999522	97	*	4
chr16	89999776	89999875	100	*	4
chr16	90000710	90000737	28	*	4
chr16	90000984	90001136	153	*	4
chr16	90002506	90004931	2426	*	4
chr16	90005170	90014332	9163	*	4
chr16	90015223	90015824	602	*	4
chr16	90016047	90016474	428	*	4
chr16	90016737	90018965	2229	*	4
chr16	90019091	90020579	1489	*	4
chr16	90020785	90021576	792	*	4
chr16	90021675	90022937	1263	*	4
chr16	90023057	90023101	45	*	4
chr16	90023296	90023660	365	*	4
chr16	90024069	90024409	341	*	4
chr16	90024450	90024758	309	*	4
chr16	90024942	90025421	480	*	4
chr16	90025775	90027338	1564	*	4
chr16	90027504	90028144	641	*	4
chr16	90028273	90028419	147	*	4
chr16	90028534	90029770	1237	*	4
chr16	90029852	90030205	354	*	4
chr16	90030984	90032268	1285	*	4
chr16	90034469	90036205	1737	*	4
chr16	90038943	90071272	32330	*	4
chr16	90072901	90075191	2291	*	4
chr16	90075481	90075691	211	*	4
chr16	90076620	90077991	1372	*	4
chr16	90078105	90085718	7614	*	4
chr16	90085882	90086036	155	*	4
chr16	90086565	90087237	673	*	4
chr16	90087320	90088454	1135	*	4
chr16	90088615	90089007	393	*	4
chr16	90089133	90094043	4911	*	4
chr16	90094405	90095315	911	*	4
chr16	90096310	90097583	1274	*	4
chr16	90097908	90099125	1218	*	4
chr16	90099333	90102040	2708	*	4
chr16	90102096	90102139	44	*	4
chr16	90102288	90102603	316	*	4
chr16	90103808	90104169	362	*	4
chr16	90104257	90106450	2194	*	4
chr16	90106918	90108720	1803	*	4
chr16	90108944	90109603	660	*	4
chr20	32909340	32950975	41636	*	6
chr20	32951255	32957099	5845	*	6
chr20	32957376	32981496	24121	*	6
chr20	32981787	32996356	14570	*	6
chr20	32996698	33000220	3523	*	6
chr20	33000545	33001447	903	*	6
chr20	33001785	33004922	3138	*	6
chr20	33005046	33012185	7140	*	6
chr20	33012431	33026178	13748	*	6
chr20	33026536	33027859	1324	*	6
chr20	33028249	33029912	1664	*	6
chr20	33030208	33032991	2784	*	6
chr20	33033366	33037115	3750	*	6
chr20	33037385	33045094	7710	*	6
chr20	33045379	33049797	4419	*	6
chr20	33050126	33057752	7627	*	6
chr20	33058025	33059148	1124	*	6
chr20	33059420	33065476	6057	*	6
chr20	33065765	33067334	1570	*	6
chr20	33067694	33068303	610	*	6
chr20	33069111	33076970	7860	*	6
chr20	33077291	33077526	236	*	6
chr20	33077831	33080205	2375	*	6
chr20	33080502	33092035	11534	*	6
chr20	33092308	33095399	3092	*	6
chr20	33099199	33104213	5015	*	6
chr20	33104682	33114072	9391	*	6
chr20	33114149	33117655	3507	*	6
chr20	33119026	33122431	3406	*	6
chr20	33123392	33128384	4993	*	6
chr20	33128763	33134657	5895	*	6
chr20	33134721	33137708	2988	*	6
chr20	33137834	33145911	8078	*	6
chr20	33146713	33147011	299	*	6
chr20	33147068	33147150	83	*	6
chr20	33147258	33147539	282	*	6
chr20	33148150	33148345	196	*	6
chr20	33148784	33150239	1456	*	6
chr20	33150370	33162907	12538	*	6
chr20	33163051	33166822	3772	*	6
chr20	33167198	33169351	2154	*	6
chr20	33169477	33173240	3764	*	6
chr20	33173385	33176256	2872	*	6
chr20	33176412	33203845	27434	*	6
chr20	33203944	33222418	18475	*	6
chr20	33222520	33225679	3160	*	6
chr20	33225790	33231370	5581	*	6
chr20	33232031	33233078	1048	*	6
chr20	33233139	33244983	11845	*	6
chr20	33245049	33264759	19711	*	6
chr20	33264911	33284721	19811	*	6
chr20	33285051	33286498	1448	*	6
chr20	33286653	33292093	5441	*	6
chr20	33292317	33292538	222	*	6
chr20	33292583	33293161	579	*	6
chr20	33293279	33296494	3216	*	6
chr20	33296668	33297039	372	*	6
chr20	33297329	33297861	533	*	6
chr20	33301244	33302393	1150	*	6
chr20	33303170	33315062	11893	*	6
chr20	33315212	33320362	5151	*	6
chr20	33320773	33324493	3721	*	6
chr20	33324563	33328166	3604	*	6
chr20	33331146	33334610	3465	*	6
chr20	33334733	33337205	2473	*	6
chr20	33338323	33342524	4202	*	6
chr20	33342672	33345022	2351	*	6
chr20	33345908	33346607	700	*	6
chr20	33346737	33356266	9530	*	6
chr20	33356390	33364095	7706	*	6
chr20	33364252	33369923	5672	*	6
chr20	33370208	33380252	10045	*	6
chr20	33380367	33397255	16889	*	6
chr20	33397326	33407104	9779	*	6
chr20	33409443	33413274	3832	*	6
chr20	33413453	33432522	19070	*	6
chr20	33433295	33437763	4469	*	6
chr20	33438001	33438584	584	*	6
chr20	33438721	33439033	313	*	6
chr20	33439172	33439957	786	*	6
chr20	33440076	33440191	116	*	6
chr20	33440342	33442333	1992	*	6
chr20	33442423	33442598	176	*	6
chr20	33442727	33444608	1882	*	6
chr20	33444697	33447245	2549	*	6
chr20	33447443	33447771	329	*	6
chr20	33447846	33448056	211	*	6
chr20	33448125	33449247	1123	*	6
chr20	33449366	33450616	1251	*	6
chr20	33450769	33451115	347	*	6
chr20	33451352	33451482	131	*	6
chr20	33451534	33459948	8415	*	6
chr20	33460207	33460449	243	*	6
chr20	33460664	33460684	21	*	6
chr20	33460805	33462744	1940	*	6
chr20	33462941	33463655	715	*	6
chr20	33463735	33464237	503	*	6
chr20	33464726	33470496	5771	*	6
chr20	33470892	33481371	10480	*	6
chr20	33481426	33496518	15093	*	6
chr20	33496707	33496707	1	*	6
chr20	33496747	33500798	4052	*	6
chr20	33502340	33503020	681	*	6
chr20	33503060	33507137	4078	*	6
chr20	33507475	33508241	767	*	6
chr20	33510170	33510644	475	*	6
chr20	33511334	33513400	2067	*	6
chr20	33514184	33514579	396	*	6
chr20	33515776	33516235	460	*	6
chr20	33516755	33517203	449	*	6
chr20	33517394	33519138	1745	*	6
chr20	33519221	33519741	521	*	6
chr20	33519937	33523311	3375	*	6
chr20	33523545	33524465	921	*	6
chr20	33524926	33529415	4490	*	6
chr20	33529732	33530190	459	*	6
chr20	33530909	33533655	2747	*	6
chr20	33534001	33534429	429	*	6
chr20	33534533	33539426	4894	*	6
chr20	33539763	33543429	3667	*	6
chr20	33543690	33563205	19516	*	6
chr20	33563303	33565434	2132	*	6
chr20	33565484	33565736	253	*	6
chr20	33565900	33567192	1293	*	6
chr20	33567300	33567463	164	*	6
chr20	33567608	33567849	242	*	6
chr20	33568283	33568380	98	*	6
chr20	33568538	33568835	298	*	6
chr20	33569829	33570261	433	*	6
chr20	33570359	33572494	2136	*	6
chr20	33572519	33572656	138	*	6
chr20	33572750	33572868	119	*	6
chr20	33572933	33573902	970	*	6
chr20	33574002	33574688	687	*	6
chr20	33574793	33574951	159	*	6
chr20	33575091	33575359	269	*	6
chr20	33575479	33575567	89	*	6
chr20	33575718	33575894	177	*	6
chr20	33576066	33577542	1477	*	6
chr20	33577723	33577816	94	*	6
chr20	33577950	33578036	87	*	6
chr20	33578114	33578540	427	*	6
chr20	33578629	33578806	178	*	6
chr20	33578925	33580904	1980	*	6
chr20	33581029	33581136	108	*	6
chr20	33581274	33581948	675	*	6
chr20	33582205	33583138	934	*	6
chr20	33583382	33584148	767	*	6
chr20	33584326	33584415	90	*	6
chr20	33584562	33584885	324	*	6
chr20	33584977	33585053	77	*	6
chr20	33585444	33586097	654	*	6
chr20	33586225	33586313	89	*	6
chr20	33586433	33586521	89	*	6
chr20	33586719	33586858	140	*	6
chr20	33587209	33587373	165	*	6
chr20	33587499	33587593	95	*	6
chr20	33587710	33588095	386	*	6
chr20	33588493	33588570	78	*	6
chr20	33588697	33588790	94	*	6
chr20	33588962	33589047	86	*	6
chr20	33589396	33589750	355	*	6
chr20	33591519	33592160	642	*	6
chr20	33592473	33593397	925	*	6
chr20	33593706	33594137	432	*	6
chr20	33594478	33595252	775	*	6
chr20	33595543	33596366	824	*	6
chr20	33596650	33597889	1240	*	6
chr20	33598191	33600710	2520	*	6
chr20	33600969	33603710	2742	*	6
chr20	33604042	33608892	4851	*	6
chr20	33609259	33622825	13567	*	6
chr20	33623211	33632207	8997	*	6
chr20	33632615	33637568	4954	*	6
chr20	33637897	33642678	4782	*	6
chr20	33642934	33645216	2283	*	6
chr20	33645474	33656998	11525	*	6
chr20	33657315	33665748	8434	*	6
chr20	33666077	33680316	14240	*	6
chr20	33680749	33703166	22418	*	6
chr20	33703737	33705827	2091	*	6
chr20	33706523	33711692	5170	*	6
chr20	33711838	33714053	2216	*	6
chr20	33714179	33719444	5266	*	6
chr20	33719587	33721907	2321	*	6
chr20	33721959	33722540	582	*	6
chr20	33722753	33725682	2930	*	6
chr20	33725809	33730175	4367	*	6
chr20	33730282	33732781	2500	*	6
chr20	33732960	33734627	1668	*	6
chr20	33734739	33734954	216	*	6
chr20	33735168	33759875	24708	*	6
chr20	33760028	33762504	2477	*	6
chr20	33762757	33763970	1214	*	6
chr20	33764250	33764500	251	*	6
chr20	33765166	33789549	24384	*	6
chr20	33791092	33799340	8249	*	6
chr21	42726130	42729034	2905	*	7
chr21	42729359	42733869	4511	*	7
chr21	42733983	42735195	1213	*	7
chr21	42739234	42742011	2778	*	7
chr21	42742573	42744860	2288	*	7
chr21	42744927	42745824	898	*	7
chr21	42746055	42748762	2708	*	7
chr21	42749083	42749715	633	*	7
chr21	42749909	42751943	2035	*	7
chr21	42752079	42754130	2052	*	7
chr22	38512418	38516765	4348	*	8
chr22	38517048	38519101	2054	*	8
chr22	38519266	38521645	2380	*	8
chr22	38521699	38522377	679	*	8
chr22	38522763	38522768	6	*	8
chr22	38523466	38524167	702	*	8
chr22	38524438	38525460	1023	*	8
chr22	38525570	38527996	2427	*	8
chr22	38528119	38528837	719	*	8
chr22	38529021	38530994	1974	*	8
chr22	38531092	38535988	4897	*	8
chr22	38536177	38539111	2935	*	8
chr22	38539502	38540902	1401	*	8
chr22	38540986	38541444	459	*	8
chr22	38541661	38543374	1714	*	8
chr22	38543483	38544499	1017	*	8
chr22	38544631	38559421	14791	*	8
chr22	38559680	38563924	4245	*	8
chr22	38564098	38565224	1127	*	8
chr22	38565479	38576331	10853	*	8
chr22	38576412	38577670	1259	*	8
chr22	38577838	38588039	10202	*	8
chr22	38588108	38597888	9781	*	8
chr22	38598246	38598802	557	*	8
chr22	38599092	38601299	2208	*	8
chr22	38601698	38609541	7844	*	8
chr22	38609714	38609829	116	*	8
chr22	38609897	38610426	530	*	8
chr22	38612519	38615297	2779	*	8
chr22	38617754	38618648	895	*	8
chr22	38618940	38620500	1561	*	8

## Sheet: S2.captured_transcripts
seqnames	start	end	width	strand	gene_id	source	type	score	phase	transcript_id	exon_number	oId	tss_id	contained_in	adipose	bladder	brain	breast	cervix	colon	esophagus	heart	kidney	liver	lung	ovary	placenta	prostate	skmusc	smint	spleen	testes	thymus	thyroid	trachea	maxFPKM
chr1	4339384	4339519	136	+	GCS0001	Cufflinks	exon	NA	NA	GCS0001_1	1	CUFF.6957.1	TSS10242	NA	0	0	0.720557	0	0	0	0	0	0.621854	0	0	0	0.0162538	0	0	0	0	2.32364	0.153736	0.232304	0.179249	2.32364
chr1	4340345	4340666	322	+	GCS0001	Cufflinks	exon	NA	NA	GCS0001_1	2	CUFF.6957.1	TSS10242	NA	0	0	0.720557	0	0	0	0	0	0.621854	0	0	0	0.0162538	0	0	0	0	2.32364	0.153736	0.232304	0.179249	2.32364
chr1	4367663	4368638	976	+	GCS0001	Cufflinks	exon	NA	NA	GCS0001_1	3	CUFF.6957.1	TSS10242	NA	0	0	0.720557	0	0	0	0	0	0.621854	0	0	0	0.0162538	0	0	0	0	2.32364	0.153736	0.232304	0.179249	2.32364
chr1	5159628	5161570	1943	+	GCS0002	Cufflinks	exon	NA	NA	GCS0002_1	1	CUFF.6965.1	TSS10249	NA	0	0	0	0.0351798	0	0	0	0	0	0	0	0.0150618	0	0.00940871	0	0	0.254719	72.5237	0.272572	0.295173	1.19797	72.5237
chr1	5165753	5166148	396	+	GCS0002	Cufflinks	exon	NA	NA	GCS0002_1	2	CUFF.6965.1	TSS10249	NA	0	0	0	0.0351798	0	0	0	0	0	0	0	0.0150618	0	0.00940871	0	0	0.254719	72.5237	0.272572	0.295173	1.19797	72.5237
chr1	5159628	5161570	1943	+	GCS0002	Cufflinks	exon	NA	NA	GCS0002_2	1	CUFF.6965.2	TSS10249	NA	0	0	0	0.0351798	0	0	0	0	0	0	0	0.0150618	0	0.00940871	0	0	0.254719	72.5237	0.272572	0.295173	1.19797	72.5237
chr1	5191859	5191950	92	+	GCS0002	Cufflinks	exon	NA	NA	GCS0002_2	2	CUFF.6965.2	TSS10249	NA	0	0	0	0.0351798	0	0	0	0	0	0	0	0.0150618	0	0.00940871	0	0	0.254719	72.5237	0.272572	0.295173	1.19797	72.5237
chr1	5192779	5193132	354	+	GCS0002	Cufflinks	exon	NA	NA	GCS0002_2	3	CUFF.6965.2	TSS10249	NA	0	0	0	0.0351798	0	0	0	0	0	0	0	0.0150618	0	0.00940871	0	0	0.254719	72.5237	0.272572	0.295173	1.19797	72.5237
chr1	5195179	5195377	199	+	GCS0003	Cufflinks	exon	NA	NA	GCS0003_1	1	CUFF.6980.1	TSS10251	NA	0	0	0	0	0	0	0	0	0	0	0	0	0	0	0.120619	0	0	5.48189	0.157454	0.237922	0.0907968	5.48189
chr1	5195635	5196838	1204	+	GCS0003	Cufflinks	exon	NA	NA	GCS0003_1	2	CUFF.6980.1	TSS10251	NA	0	0	0	0	0	0	0	0	0	0	0	0	0	0	0.120619	0	0	5.48189	0.157454	0.237922	0.0907968	5.48189
chr1	5257213	5257392	180	+	GCS0004	Cufflinks	exon	NA	NA	GCS0004_1	1	CUFF.6983.1	TSS10253	NA	0	0	0	0	0	0	0	0	0	0	0	0	0	0	0	0	0	7.72385	0	0	0.706181	7.72385
chr1	5269966	5270071	106	+	GCS0004	Cufflinks	exon	NA	NA	GCS0004_1	2	CUFF.6983.1	TSS10253	NA	0	0	0	0	0	0	0	0	0	0	0	0	0	0	0	0	0	7.72385	0	0	0.706181	7.72385
chr1	5257370	5257392	23	+	GCS0004	Cufflinks	exon	NA	NA	GCS0004_2	1	CUFF.6983.2	TSS10254	NA	0	0	0	0	0	0	0	0	0	0	0	0	0	0	0	0	0	7.72385	0	0	0.706181	7.72385
chr1	5302071	5302193	123	+	GCS0004	Cufflinks	exon	NA	NA	GCS0004_2	2	CUFF.6983.2	TSS10254	NA	0	0	0	0	0	0	0	0	0	0	0	0	0	0	0	0	0	7.72385	0	0	0.706181	7.72385
chr1	5303934	5304037	104	+	GCS0004	Cufflinks	exon	NA	NA	GCS0004_2	3	CUFF.6983.2	TSS10254	NA	0	0	0	0	0	0	0	0	0	0	0	0	0	0	0	0	0	7.72385	0	0	0.706181	7.72385
chr1	22654157	22654510	354	+	GCS0005	Cufflinks	exon	NA	NA	GCS0005_1	1	CUFF.8171.3	TSS11167	NA	0	0.201589	3.86244	1.76474	0	0.30561	0	0	0	0	0	0.728793	0.474383	1.71919	0	0	0	0.728793	0	0.789829	0.594552	3.86244
chr1	22655376	22655575	200	+	GCS0005	Cufflinks	exon	NA	NA	GCS0005_1	2	CUFF.8171.3	TSS11167	NA	0	0.201589	3.86244	1.76474	0	0.30561	0	0	0	0	0	0.728793	0.474383	1.71919	0	0	0	0.728793	0	0.789829	0.594552	3.86244
chr1	22666167	22666230	64	+	GCS0006	Cufflinks	exon	NA	NA	GCS0006_1	1	CUFF.8179.1	TSS11176	NA	0	0	0.0479249	0	0	0	0	0.210631	0.0479249	1.30931	0.044818	1.37791	0.318752	0.0202107	0	0.0323541	0	0	0	0	0	1.37791
chr1	22666553	22666759	207	+	GCS0006	Cufflinks	exon	NA	NA	GCS0006_1	2	CUFF.8179.1	TSS11176	NA	0	0	0.0479249	0	0	0	0	0.210631	0.0479249	1.30931	0.044818	1.37791	0.318752	0.0202107	0	0.0323541	0	0	0	0	0	1.37791
chr1	22666846	22667751	906	+	GCS0006	Cufflinks	exon	NA	NA	GCS0006_1	3	CUFF.8179.1	TSS11176	NA	0	0	0.0479249	0	0	0	0	0.210631	0.0479249	1.30931	0.044818	1.37791	0.318752	0.0202107	0	0.0323541	0	0	0	0	0	1.37791
chr1	22668894	22671456	2563	+	GCS0007	Cufflinks	exon	NA	NA	GCS0007_1	1	CUFF.8181.2	TSS11177	NA	0.0231917	0.127113	0.197068	0.551411	0.00754672	0.0515245	0.122176	0.190317	0.165341	1.9708	0.0167351	8.18747	0.267404	1.68295	0.1442	0.4461	0	0.00754672	0	0	0	8.18747
chr1	22671867	22672407	541	+	GCS0007	Cufflinks	exon	NA	NA	GCS0007_1	2	CUFF.8181.2	TSS11177	NA	0.0231917	0.127113	0.197068	0.551411	0.00754672	0.0515245	0.122176	0.190317	0.165341	1.9708	0.0167351	8.18747	0.267404	1.68295	0.1442	0.4461	0	0.00754672	0	0	0	8.18747
chr1	55794837	55795098	262	+	GCS0008	Cufflinks	exon	NA	NA	GCS0008_1	1	CUFF.11203.2	TSS12905	NA	25.7457	20.3709	8.56635	95.681	144.59	13.228	23.7426	20.9885	14.6744	26.0593	7.33128	35.0924	10.2832	47.2957	11.8138	11.8807	104.783	415.671	124.749	48.0918	42.7447	415.671
chr1	55795343	55796490	1148	+	GCS0008	Cufflinks	exon	NA	NA	GCS0008_1	2	CUFF.11203.2	TSS12905	NA	25.7457	20.3709	8.56635	95.681	144.59	13.228	23.7426	20.9885	14.6744	26.0593	7.33128	35.0924	10.2832	47.2957	11.8138	11.8807	104.783	415.671	124.749	48.0918	42.7447	415.671
chr1	55794837	55795157	321	+	GCS0008	Cufflinks	exon	NA	NA	GCS0008_2	1	CUFF.11203.3	TSS12905	NA	25.7457	20.3709	8.56635	95.681	144.59	13.228	23.7426	20.9885	14.6744	26.0593	7.33128	35.0924	10.2832	47.2957	11.8138	11.8807	104.783	415.671	124.749	48.0918	42.7447	415.671
chr1	55942307	55942321	15	+	GCS0008	Cufflinks	exon	NA	NA	GCS0008_2	2	CUFF.11203.3	TSS12905	NA	25.7457	20.3709	8.56635	95.681	144.59	13.228	23.7426	20.9885	14.6744	26.0593	7.33128	35.0924	10.2832	47.2957	11.8138	11.8807	104.783	415.671	124.749	48.0918	42.7447	415.671
chr1	56138933	56138990	58	+	GCS0008	Cufflinks	exon	NA	NA	GCS0008_2	3	CUFF.11203.3	TSS12905	NA	25.7457	20.3709	8.56635	95.681	144.59	13.228	23.7426	20.9885	14.6744	26.0593	7.33128	35.0924	10.2832	47.2957	11.8138	11.8807	104.783	415.671	124.749	48.0918	42.7447	415.671
chr1	56149708	56154234	4527	+	GCS0008	Cufflinks	exon	NA	NA	GCS0008_2	4	CUFF.11203.3	TSS12905	NA	25.7457	20.3709	8.56635	95.681	144.59	13.228	23.7426	20.9885	14.6744	26.0593	7.33128	35.0924	10.2832	47.2957	11.8138	11.8807	104.783	415.671	124.749	48.0918	42.7447	415.671
chr1	55794837	55795157	321	+	GCS0008	Cufflinks	exon	NA	NA	GCS0008_3	1	CUFF.11203.4	TSS12905	NA	25.7457	20.3709	8.56635	95.681	144.59	13.228	23.7426	20.9885	14.6744	26.0593	7.33128	35.0924	10.2832	47.2957	11.8138	11.8807	104.783	415.671	124.749	48.0918	42.7447	415.671
chr1	55942307	55942321	15	+	GCS0008	Cufflinks	exon	NA	NA	GCS0008_3	2	CUFF.11203.4	TSS12905	NA	25.7457	20.3709	8.56635	95.681	144.59	13.228	23.7426	20.9885	14.6744	26.0593	7.33128	35.0924	10.2832	47.2957	11.8138	11.8807	104.783	415.671	124.749	48.0918	42.7447	415.671
chr1	56138933	56138990	58	+	GCS0008	Cufflinks	exon	NA	NA	GCS0008_3	3	CUFF.11203.4	TSS12905	NA	25.7457	20.3709	8.56635	95.681	144.59	13.228	23.7426	20.9885	14.6744	26.0593	7.33128	35.0924	10.2832	47.2957	11.8138	11.8807	104.783	415.671	124.749	48.0918	42.7447	415.671
chr1	56336162	56336249	88	+	GCS0008	Cufflinks	exon	NA	NA	GCS0008_3	6	CUFF.11203.4	TSS12905	NA	25.7457	20.3709	8.56635	95.681	144.59	13.228	23.7426	20.9885	14.6744	26.0593	7.33128	35.0924	10.2832	47.2957	11.8138	11.8807	104.783	415.671	124.749	48.0918	42.7447	415.671
chr1	56336852	56337131	280	+	GCS0008	Cufflinks	exon	NA	NA	GCS0008_3	7	CUFF.11203.4	TSS12905	NA	25.7457	20.3709	8.56635	95.681	144.59	13.228	23.7426	20.9885	14.6744	26.0593	7.33128	35.0924	10.2832	47.2957	11.8138	11.8807	104.783	415.671	124.749	48.0918	42.7447	415.671
chr1	56345066	56347715	2650	+	GCS0008	Cufflinks	exon	NA	NA	GCS0008_3	8	CUFF.11203.4	TSS12905	NA	25.7457	20.3709	8.56635	95.681	144.59	13.228	23.7426	20.9885	14.6744	26.0593	7.33128	35.0924	10.2832	47.2957	11.8138	11.8807	104.783	415.671	124.749	48.0918	42.7447	415.671
chr1	55794917	55795098	182	+	GCS0008	Cufflinks	exon	NA	NA	GCS0008_4	1	CUFF.11203.5	TSS12905	NA	25.7457	20.3709	8.56635	95.681	144.59	13.228	23.7426	20.9885	14.6744	26.0593	7.33128	35.0924	10.2832	47.2957	11.8138	11.8807	104.783	415.671	124.749	48.0918	42.7447	415.671
chr1	55881917	55882117	201	+	GCS0008	Cufflinks	exon	NA	NA	GCS0008_4	2	CUFF.11203.5	TSS12905	NA	25.7457	20.3709	8.56635	95.681	144.59	13.228	23.7426	20.9885	14.6744	26.0593	7.33128	35.0924	10.2832	47.2957	11.8138	11.8807	104.783	415.671	124.749	48.0918	42.7447	415.671
chr1	55966218	55967176	959	+	GCS0008	Cufflinks	exon	NA	NA	GCS0008_5	1	CUFF.11203.11	TSS12906	NA	25.7457	20.3709	8.56635	95.681	144.59	13.228	23.7426	20.9885	14.6744	26.0593	7.33128	35.0924	10.2832	47.2957	11.8138	11.8807	104.783	415.671	124.749	48.0918	42.7447	415.671
chr1	56080594	56082223	1630	+	GCS0008	Cufflinks	exon	NA	NA	GCS0008_5	2	CUFF.11203.11	TSS12906	NA	25.7457	20.3709	8.56635	95.681	144.59	13.228	23.7426	20.9885	14.6744	26.0593	7.33128	35.0924	10.2832	47.2957	11.8138	11.8807	104.783	415.671	124.749	48.0918	42.7447	415.671
chr1	55966218	55967176	959	+	GCS0008	Cufflinks	exon	NA	NA	GCS0008_6	1	CUFF.11203.10	TSS12906	NA	25.7457	20.3709	8.56635	95.681	144.59	13.228	23.7426	20.9885	14.6744	26.0593	7.33128	35.0924	10.2832	47.2957	11.8138	11.8807	104.783	415.671	124.749	48.0918	42.7447	415.671
chr1	56138933	56141083	2151	+	GCS0008	Cufflinks	exon	NA	NA	GCS0008_6	3	CUFF.11203.10	TSS12906	NA	25.7457	20.3709	8.56635	95.681	144.59	13.228	23.7426	20.9885	14.6744	26.0593	7.33128	35.0924	10.2832	47.2957	11.8138	11.8807	104.783	415.671	124.749	48.0918	42.7447	415.671
chr1	55966218	55967176	959	+	GCS0008	Cufflinks	exon	NA	NA	GCS0008_7	1	CUFF.11203.9	TSS12906	NA	25.7457	20.3709	8.56635	95.681	144.59	13.228	23.7426	20.9885	14.6744	26.0593	7.33128	35.0924	10.2832	47.2957	11.8138	11.8807	104.783	415.671	124.749	48.0918	42.7447	415.671
chr1	56138933	56138990	58	+	GCS0008	Cufflinks	exon	NA	NA	GCS0008_7	3	CUFF.11203.9	TSS12906	NA	25.7457	20.3709	8.56635	95.681	144.59	13.228	23.7426	20.9885	14.6744	26.0593	7.33128	35.0924	10.2832	47.2957	11.8138	11.8807	104.783	415.671	124.749	48.0918	42.7447	415.671
chr1	56149708	56154234	4527	+	GCS0008	Cufflinks	exon	NA	NA	GCS0008_7	4	CUFF.11203.9	TSS12906	NA	25.7457	20.3709	8.56635	95.681	144.59	13.228	23.7426	20.9885	14.6744	26.0593	7.33128	35.0924	10.2832	47.2957	11.8138	11.8807	104.783	415.671	124.749	48.0918	42.7447	415.671
chr1	55966218	55967176	959	+	GCS0008	Cufflinks	exon	NA	NA	GCS0008_8	1	CUFF.11203.8	TSS12906	NA	25.7457	20.3709	8.56635	95.681	144.59	13.228	23.7426	20.9885	14.6744	26.0593	7.33128	35.0924	10.2832	47.2957	11.8138	11.8807	104.783	415.671	124.749	48.0918	42.7447	415.671
chr1	56149708	56149859	152	+	GCS0008	Cufflinks	exon	NA	NA	GCS0008_8	3	CUFF.11203.8	TSS12906	NA	25.7457	20.3709	8.56635	95.681	144.59	13.228	23.7426	20.9885	14.6744	26.0593	7.33128	35.0924	10.2832	47.2957	11.8138	11.8807	104.783	415.671	124.749	48.0918	42.7447	415.671
chr1	56152064	56154234	2171	+	GCS0008	Cufflinks	exon	NA	NA	GCS0008_8	4	CUFF.11203.8	TSS12906	NA	25.7457	20.3709	8.56635	95.681	144.59	13.228	23.7426	20.9885	14.6744	26.0593	7.33128	35.0924	10.2832	47.2957	11.8138	11.8807	104.783	415.671	124.749	48.0918	42.7447	415.671
chr1	55966218	55967176	959	+	GCS0008	Cufflinks	exon	NA	NA	GCS0008_9	1	CUFF.11203.7	TSS12906	NA	25.7457	20.3709	8.56635	95.681	144.59	13.228	23.7426	20.9885	14.6744	26.0593	7.33128	35.0924	10.2832	47.2957	11.8138	11.8807	104.783	415.671	124.749	48.0918	42.7447	415.671
chr1	56203320	56203651	332	+	GCS0008	Cufflinks	exon	NA	NA	GCS0008_9	3	CUFF.11203.7	TSS12906	NA	25.7457	20.3709	8.56635	95.681	144.59	13.228	23.7426	20.9885	14.6744	26.0593	7.33128	35.0924	10.2832	47.2957	11.8138	11.8807	104.783	415.671	124.749	48.0918	42.7447	415.671
chr1	55966218	55967176	959	+	GCS0008	Cufflinks	exon	NA	NA	GCS0008_10	1	CUFF.11203.6	TSS12906	NA	25.7457	20.3709	8.56635	95.681	144.59	13.228	23.7426	20.9885	14.6744	26.0593	7.33128	35.0924	10.2832	47.2957	11.8138	11.8807	104.783	415.671	124.749	48.0918	42.7447	415.671
chr1	56138933	56138990	58	+	GCS0008	Cufflinks	exon	NA	NA	GCS0008_10	3	CUFF.11203.6	TSS12906	NA	25.7457	20.3709	8.56635	95.681	144.59	13.228	23.7426	20.9885	14.6744	26.0593	7.33128	35.0924	10.2832	47.2957	11.8138	11.8807	104.783	415.671	124.749	48.0918	42.7447	415.671
chr1	56297937	56301076	3140	+	GCS0008	Cufflinks	exon	NA	NA	GCS0008_10	4	CUFF.11203.6	TSS12906	NA	25.7457	20.3709	8.56635	95.681	144.59	13.228	23.7426	20.9885	14.6744	26.0593	7.33128	35.0924	10.2832	47.2957	11.8138	11.8807	104.783	415.671	124.749	48.0918	42.7447	415.671
chr1	56045985	56046867	883	+	GCS0008	Cufflinks	exon	NA	NA	GCS0008_11	1	CUFF.11203.28	TSS12907	NA	25.7457	20.3709	8.56635	95.681	144.59	13.228	23.7426	20.9885	14.6744	26.0593	7.33128	35.0924	10.2832	47.2957	11.8138	11.8807	104.783	415.671	124.749	48.0918	42.7447	415.671
chr1	56058526	56058636	111	+	GCS0008	Cufflinks	exon	NA	NA	GCS0008_11	2	CUFF.11203.28	TSS12907	NA	25.7457	20.3709	8.56635	95.681	144.59	13.228	23.7426	20.9885	14.6744	26.0593	7.33128	35.0924	10.2832	47.2957	11.8138	11.8807	104.783	415.671	124.749	48.0918	42.7447	415.671
chr1	56060441	56061149	709	+	GCS0008	Cufflinks	exon	NA	NA	GCS0008_11	3	CUFF.11203.28	TSS12907	NA	25.7457	20.3709	8.56635	95.681	144.59	13.228	23.7426	20.9885	14.6744	26.0593	7.33128	35.0924	10.2832	47.2957	11.8138	11.8807	104.783	415.671	124.749	48.0918	42.7447	415.671
chr1	56045985	56046867	883	+	GCS0008	Cufflinks	exon	NA	NA	GCS0008_12	1	CUFF.11203.12	TSS12907	NA	25.7457	20.3709	8.56635	95.681	144.59	13.228	23.7426	20.9885	14.6744	26.0593	7.33128	35.0924	10.2832	47.2957	11.8138	11.8807	104.783	415.671	124.749	48.0918	42.7447	415.671
chr1	56060441	56061149	709	+	GCS0008	Cufflinks	exon	NA	NA	GCS0008_12	2	CUFF.11203.12	TSS12907	NA	25.7457	20.3709	8.56635	95.681	144.59	13.228	23.7426	20.9885	14.6744	26.0593	7.33128	35.0924	10.2832	47.2957	11.8138	11.8807	104.783	415.671	124.749	48.0918	42.7447	415.671
chr1	56045985	56046867	883	+	GCS0008	Cufflinks	exon	NA	NA	GCS0008_13	1	CUFF.11203.13	TSS12907	NA	25.7457	20.3709	8.56635	95.681	144.59	13.228	23.7426	20.9885	14.6744	26.0593	7.33128	35.0924	10.2832	47.2957	11.8138	11.8807	104.783	415.671	124.749	48.0918	42.7447	415.671
chr1	56080594	56082223	1630	+	GCS0008	Cufflinks	exon	NA	NA	GCS0008_13	2	CUFF.11203.13	TSS12907	NA	25.7457	20.3709	8.56635	95.681	144.59	13.228	23.7426	20.9885	14.6744	26.0593	7.33128	35.0924	10.2832	47.2957	11.8138	11.8807	104.783	415.671	124.749	48.0918	42.7447	415.671
chr1	56045985	56046867	883	+	GCS0008	Cufflinks	exon	NA	NA	GCS0008_14	1	CUFF.11203.14	TSS12907	NA	25.7457	20.3709	8.56635	95.681	144.59	13.228	23.7426	20.9885	14.6744	26.0593	7.33128	35.0924	10.2832	47.2957	11.8138	11.8807	104.783	415.671	124.749	48.0918	42.7447	415.671
chr1	56089178	56093534	4357	+	GCS0008	Cufflinks	exon	NA	NA	GCS0008_14	3	CUFF.11203.14	TSS12907	NA	25.7457	20.3709	8.56635	95.681	144.59	13.228	23.7426	20.9885	14.6744	26.0593	7.33128	35.0924	10.2832	47.2957	11.8138	11.8807	104.783	415.671	124.749	48.0918	42.7447	415.671
chr1	56045985	56046867	883	+	GCS0008	Cufflinks	exon	NA	NA	GCS0008_15	1	CUFF.11203.15	TSS12907	NA	25.7457	20.3709	8.56635	95.681	144.59	13.228	23.7426	20.9885	14.6744	26.0593	7.33128	35.0924	10.2832	47.2957	11.8138	11.8807	104.783	415.671	124.749	48.0918	42.7447	415.671
chr1	56138933	56141083	2151	+	GCS0008	Cufflinks	exon	NA	NA	GCS0008_15	3	CUFF.11203.15	TSS12907	NA	25.7457	20.3709	8.56635	95.681	144.59	13.228	23.7426	20.9885	14.6744	26.0593	7.33128	35.0924	10.2832	47.2957	11.8138	11.8807	104.783	415.671	124.749	48.0918	42.7447	415.671
chr1	56045985	56046867	883	+	GCS0008	Cufflinks	exon	NA	NA	GCS0008_16	1	CUFF.11203.17	TSS12907	NA	25.7457	20.3709	8.56635	95.681	144.59	13.228	23.7426	20.9885	14.6744	26.0593	7.33128	35.0924	10.2832	47.2957	11.8138	11.8807	104.783	415.671	124.749	48.0918	42.7447	415.671
chr1	56149708	56154234	4527	+	GCS0008	Cufflinks	exon	NA	NA	GCS0008_16	3	CUFF.11203.17	TSS12907	NA	25.7457	20.3709	8.56635	95.681	144.59	13.228	23.7426	20.9885	14.6744	26.0593	7.33128	35.0924	10.2832	47.2957	11.8138	11.8807	104.783	415.671	124.749	48.0918	42.7447	415.671
chr1	56045985	56046867	883	+	GCS0008	Cufflinks	exon	NA	NA	GCS0008_17	1	CUFF.11203.16	TSS12907	NA	25.7457	20.3709	8.56635	95.681	144.59	13.228	23.7426	20.9885	14.6744	26.0593	7.33128	35.0924	10.2832	47.2957	11.8138	11.8807	104.783	415.671	124.749	48.0918	42.7447	415.671
chr1	56138933	56138990	58	+	GCS0008	Cufflinks	exon	NA	NA	GCS0008_17	3	CUFF.11203.16	TSS12907	NA	25.7457	20.3709	8.56635	95.681	144.59	13.228	23.7426	20.9885	14.6744	26.0593	7.33128	35.0924	10.2832	47.2957	11.8138	11.8807	104.783	415.671	124.749	48.0918	42.7447	415.671
chr1	56149708	56154234	4527	+	GCS0008	Cufflinks	exon	NA	NA	GCS0008_17	4	CUFF.11203.16	TSS12907	NA	25.7457	20.3709	8.56635	95.681	144.59	13.228	23.7426	20.9885	14.6744	26.0593	7.33128	35.0924	10.2832	47.2957	11.8138	11.8807	104.783	415.671	124.749	48.0918	42.7447	415.671
chr1	56045985	56046867	883	+	GCS0008	Cufflinks	exon	NA	NA	GCS0008_18	1	CUFF.11203.19	TSS12907	NA	25.7457	20.3709	8.56635	95.681	144.59	13.228	23.7426	20.9885	14.6744	26.0593	7.33128	35.0924	10.2832	47.2957	11.8138	11.8807	104.783	415.671	124.749	48.0918	42.7447	415.671
chr1	56203320	56203651	332	+	GCS0008	Cufflinks	exon	NA	NA	GCS0008_18	3	CUFF.11203.19	TSS12907	NA	25.7457	20.3709	8.56635	95.681	144.59	13.228	23.7426	20.9885	14.6744	26.0593	7.33128	35.0924	10.2832	47.2957	11.8138	11.8807	104.783	415.671	124.749	48.0918	42.7447	415.671
chr1	56045985	56046867	883	+	GCS0008	Cufflinks	exon	NA	NA	GCS0008_19	1	CUFF.11203.21	TSS12907	NA	25.7457	20.3709	8.56635	95.681	144.59	13.228	23.7426	20.9885	14.6744	26.0593	7.33128	35.0924	10.2832	47.2957	11.8138	11.8807	104.783	415.671	124.749	48.0918	42.7447	415.671
chr1	56297937	56301076	3140	+	GCS0008	Cufflinks	exon	NA	NA	GCS0008_19	3	CUFF.11203.21	TSS12907	NA	25.7457	20.3709	8.56635	95.681	144.59	13.228	23.7426	20.9885	14.6744	26.0593	7.33128	35.0924	10.2832	47.2957	11.8138	11.8807	104.783	415.671	124.749	48.0918	42.7447	415.671
chr1	56045985	56046867	883	+	GCS0008	Cufflinks	exon	NA	NA	GCS0008_20	1	CUFF.11203.23	TSS12907	NA	25.7457	20.3709	8.56635	95.681	144.59	13.228	23.7426	20.9885	14.6744	26.0593	7.33128	35.0924	10.2832	47.2957	11.8138	11.8807	104.783	415.671	124.749	48.0918	42.7447	415.671
chr1	56328605	56329933	1329	+	GCS0008	Cufflinks	exon	NA	NA	GCS0008_20	5	CUFF.11203.23	TSS12907	NA	25.7457	20.3709	8.56635	95.681	144.59	13.228	23.7426	20.9885	14.6744	26.0593	7.33128	35.0924	10.2832	47.2957	11.8138	11.8807	104.783	415.671	124.749	48.0918	42.7447	415.671
chr1	56045985	56046867	883	+	GCS0008	Cufflinks	exon	NA	NA	GCS0008_21	1	CUFF.11203.22	TSS12907	NA	25.7457	20.3709	8.56635	95.681	144.59	13.228	23.7426	20.9885	14.6744	26.0593	7.33128	35.0924	10.2832	47.2957	11.8138	11.8807	104.783	415.671	124.749	48.0918	42.7447	415.671
chr1	56138933	56138990	58	+	GCS0008	Cufflinks	exon	NA	NA	GCS0008_21	3	CUFF.11203.22	TSS12907	NA	25.7457	20.3709	8.56635	95.681	144.59	13.228	23.7426	20.9885	14.6744	26.0593	7.33128	35.0924	10.2832	47.2957	11.8138	11.8807	104.783	415.671	124.749	48.0918	42.7447	415.671
chr1	56328605	56329933	1329	+	GCS0008	Cufflinks	exon	NA	NA	GCS0008_21	6	CUFF.11203.22	TSS12907	NA	25.7457	20.3709	8.56635	95.681	144.59	13.228	23.7426	20.9885	14.6744	26.0593	7.33128	35.0924	10.2832	47.2957	11.8138	11.8807	104.783	415.671	124.749	48.0918	42.7447	415.671
chr1	56045985	56046867	883	+	GCS0008	Cufflinks	exon	NA	NA	GCS0008_22	1	CUFF.11203.27	TSS12907	NA	25.7457	20.3709	8.56635	95.681	144.59	13.228	23.7426	20.9885	14.6744	26.0593	7.33128	35.0924	10.2832	47.2957	11.8138	11.8807	104.783	415.671	124.749	48.0918	42.7447	415.671
chr1	56313102	56323742	10641	+	GCS0008	Cufflinks	exon	NA	NA	GCS0008_22	4	CUFF.11203.27	TSS12907	NA	25.7457	20.3709	8.56635	95.681	144.59	13.228	23.7426	20.9885	14.6744	26.0593	7.33128	35.0924	10.2832	47.2957	11.8138	11.8807	104.783	415.671	124.749	48.0918	42.7447	415.671
chr1	56046623	56046867	245	+	GCS0008	Cufflinks	exon	NA	NA	GCS0008_23	1	CUFF.11203.29	TSS12908	NA	25.7457	20.3709	8.56635	95.681	144.59	13.228	23.7426	20.9885	14.6744	26.0593	7.33128	35.0924	10.2832	47.2957	11.8138	11.8807	104.783	415.671	124.749	48.0918	42.7447	415.671
chr1	56138933	56138990	58	+	GCS0008	Cufflinks	exon	NA	NA	GCS0008_23	3	CUFF.11203.29	TSS12908	NA	25.7457	20.3709	8.56635	95.681	144.59	13.228	23.7426	20.9885	14.6744	26.0593	7.33128	35.0924	10.2832	47.2957	11.8138	11.8807	104.783	415.671	124.749	48.0918	42.7447	415.671
chr1	56115387	56116581	1195	+	GCS0008	Cufflinks	exon	NA	NA	GCS0008_24	1	CUFF.11203.31	TSS12909	NA	25.7457	20.3709	8.56635	95.681	144.59	13.228	23.7426	20.9885	14.6744	26.0593	7.33128	35.0924	10.2832	47.2957	11.8138	11.8807	104.783	415.671	124.749	48.0918	42.7447	415.671
chr1	56138933	56141083	2151	+	GCS0008	Cufflinks	exon	NA	NA	GCS0008_24	2	CUFF.11203.31	TSS12909	NA	25.7457	20.3709	8.56635	95.681	144.59	13.228	23.7426	20.9885	14.6744	26.0593	7.33128	35.0924	10.2832	47.2957	11.8138	11.8807	104.783	415.671	124.749	48.0918	42.7447	415.671
chr1	56115387	56116581	1195	+	GCS0008	Cufflinks	exon	NA	NA	GCS0008_25	1	CUFF.11203.30	TSS12909	NA	25.7457	20.3709	8.56635	95.681	144.59	13.228	23.7426	20.9885	14.6744	26.0593	7.33128	35.0924	10.2832	47.2957	11.8138	11.8807	104.783	415.671	124.749	48.0918	42.7447	415.671
chr1	56138933	56138990	58	+	GCS0008	Cufflinks	exon	NA	NA	GCS0008_25	2	CUFF.11203.30	TSS12909	NA	25.7457	20.3709	8.56635	95.681	144.59	13.228	23.7426	20.9885	14.6744	26.0593	7.33128	35.0924	10.2832	47.2957	11.8138	11.8807	104.783	415.671	124.749	48.0918	42.7447	415.671
chr1	56297937	56301076	3140	+	GCS0008	Cufflinks	exon	NA	NA	GCS0008_25	3	CUFF.11203.30	TSS12909	NA	25.7457	20.3709	8.56635	95.681	144.59	13.228	23.7426	20.9885	14.6744	26.0593	7.33128	35.0924	10.2832	47.2957	11.8138	11.8807	104.783	415.671	124.749	48.0918	42.7447	415.671
chr1	56134304	56135616	1313	+	GCS0008	Cufflinks	exon	NA	NA	GCS0008_26	1	CUFF.11203.34	TSS12910	NA	25.7457	20.3709	8.56635	95.681	144.59	13.228	23.7426	20.9885	14.6744	26.0593	7.33128	35.0924	10.2832	47.2957	11.8138	11.8807	104.783	415.671	124.749	48.0918	42.7447	415.671
chr1	56138117	56138234	118	+	GCS0008	Cufflinks	exon	NA	NA	GCS0008_26	2	CUFF.11203.34	TSS12910	NA	25.7457	20.3709	8.56635	95.681	144.59	13.228	23.7426	20.9885	14.6744	26.0593	7.33128	35.0924	10.2832	47.2957	11.8138	11.8807	104.783	415.671	124.749	48.0918	42.7447	415.671
chr1	56138933	56141083	2151	+	GCS0008	Cufflinks	exon	NA	NA	GCS0008_26	3	CUFF.11203.34	TSS12910	NA	25.7457	20.3709	8.56635	95.681	144.59	13.228	23.7426	20.9885	14.6744	26.0593	7.33128	35.0924	10.2832	47.2957	11.8138	11.8807	104.783	415.671	124.749	48.0918	42.7447	415.671
chr1	56134304	56135616	1313	+	GCS0008	Cufflinks	exon	NA	NA	GCS0008_27	1	CUFF.11203.32	TSS12910	NA	25.7457	20.3709	8.56635	95.681	144.59	13.228	23.7426	20.9885	14.6744	26.0593	7.33128	35.0924	10.2832	47.2957	11.8138	11.8807	104.783	415.671	124.749	48.0918	42.7447	415.671
chr1	56138117	56138234	118	+	GCS0008	Cufflinks	exon	NA	NA	GCS0008_27	2	CUFF.11203.32	TSS12910	NA	25.7457	20.3709	8.56635	95.681	144.59	13.228	23.7426	20.9885	14.6744	26.0593	7.33128	35.0924	10.2832	47.2957	11.8138	11.8807	104.783	415.671	124.749	48.0918	42.7447	415.671
chr1	56138933	56138990	58	+	GCS0008	Cufflinks	exon	NA	NA	GCS0008_27	3	CUFF.11203.32	TSS12910	NA	25.7457	20.3709	8.56635	95.681	144.59	13.228	23.7426	20.9885	14.6744	26.0593	7.33128	35.0924	10.2832	47.2957	11.8138	11.8807	104.783	415.671	124.749	48.0918	42.7447	415.671
chr1	56149708	56149859	152	+	GCS0008	Cufflinks	exon	NA	NA	GCS0008_27	4	CUFF.11203.32	TSS12910	NA	25.7457	20.3709	8.56635	95.681	144.59	13.228	23.7426	20.9885	14.6744	26.0593	7.33128	35.0924	10.2832	47.2957	11.8138	11.8807	104.783	415.671	124.749	48.0918	42.7447	415.671
chr1	56152064	56154234	2171	+	GCS0008	Cufflinks	exon	NA	NA	GCS0008_27	5	CUFF.11203.32	TSS12910	NA	25.7457	20.3709	8.56635	95.681	144.59	13.228	23.7426	20.9885	14.6744	26.0593	7.33128	35.0924	10.2832	47.2957	11.8138	11.8807	104.783	415.671	124.749	48.0918	42.7447	415.671
chr1	56134304	56135616	1313	+	GCS0008	Cufflinks	exon	NA	NA	GCS0008_28	1	CUFF.11203.33	TSS12910	NA	25.7457	20.3709	8.56635	95.681	144.59	13.228	23.7426	20.9885	14.6744	26.0593	7.33128	35.0924	10.2832	47.2957	11.8138	11.8807	104.783	415.671	124.749	48.0918	42.7447	415.671
chr1	56138117	56138234	118	+	GCS0008	Cufflinks	exon	NA	NA	GCS0008_28	2	CUFF.11203.33	TSS12910	NA	25.7457	20.3709	8.56635	95.681	144.59	13.228	23.7426	20.9885	14.6744	26.0593	7.33128	35.0924	10.2832	47.2957	11.8138	11.8807	104.783	415.671	124.749	48.0918	42.7447	415.671
chr1	56138933	56138990	58	+	GCS0008	Cufflinks	exon	NA	NA	GCS0008_28	3	CUFF.11203.33	TSS12910	NA	25.7457	20.3709	8.56635	95.681	144.59	13.228	23.7426	20.9885	14.6744	26.0593	7.33128	35.0924	10.2832	47.2957	11.8138	11.8807	104.783	415.671	124.749	48.0918	42.7447	415.671
chr1	56313102	56323742	10641	+	GCS0008	Cufflinks	exon	NA	NA	GCS0008_28	5	CUFF.11203.33	TSS12910	NA	25.7457	20.3709	8.56635	95.681	144.59	13.228	23.7426	20.9885	14.6744	26.0593	7.33128	35.0924	10.2832	47.2957	11.8138	11.8807	104.783	415.671	124.749	48.0918	42.7447	415.671
chr1	56326872	56329933	3062	+	GCS0008	Cufflinks	exon	NA	NA	GCS0008_28	6	CUFF.11203.33	TSS12910	NA	25.7457	20.3709	8.56635	95.681	144.59	13.228	23.7426	20.9885	14.6744	26.0593	7.33128	35.0924	10.2832	47.2957	11.8138	11.8807	104.783	415.671	124.749	48.0918	42.7447	415.671
chr1	56138387	56138990	604	+	GCS0008	Cufflinks	exon	NA	NA	GCS0008_29	1	CUFF.11203.35	TSS12911	NA	25.7457	20.3709	8.56635	95.681	144.59	13.228	23.7426	20.9885	14.6744	26.0593	7.33128	35.0924	10.2832	47.2957	11.8138	11.8807	104.783	415.671	124.749	48.0918	42.7447	415.671
chr1	56297937	56301076	3140	+	GCS0008	Cufflinks	exon	NA	NA	GCS0008_29	2	CUFF.11203.35	TSS12911	NA	25.7457	20.3709	8.56635	95.681	144.59	13.228	23.7426	20.9885	14.6744	26.0593	7.33128	35.0924	10.2832	47.2957	11.8138	11.8807	104.783	415.671	124.749	48.0918	42.7447	415.671
chr1	56138388	56138990	603	+	GCS0008	Cufflinks	exon	NA	NA	GCS0008_30	1	CUFF.11203.37	TSS12911	NA	25.7457	20.3709	8.56635	95.681	144.59	13.228	23.7426	20.9885	14.6744	26.0593	7.33128	35.0924	10.2832	47.2957	11.8138	11.8807	104.783	415.671	124.749	48.0918	42.7447	415.671
chr1	56149708	56154234	4527	+	GCS0008	Cufflinks	exon	NA	NA	GCS0008_30	2	CUFF.11203.37	TSS12911	NA	25.7457	20.3709	8.56635	95.681	144.59	13.228	23.7426	20.9885	14.6744	26.0593	7.33128	35.0924	10.2832	47.2957	11.8138	11.8807	104.783	415.671	124.749	48.0918	42.7447	415.671
chr1	56323957	56326917	2961	+	GCS0008	Cufflinks	exon	NA	NA	GCS0008_31	1	CUFF.11203.39	TSS12913	NA	25.7457	20.3709	8.56635	95.681	144.59	13.228	23.7426	20.9885	14.6744	26.0593	7.33128	35.0924	10.2832	47.2957	11.8138	11.8807	104.783	415.671	124.749	48.0918	42.7447	415.671
chr1	56336157	56336249	93	+	GCS0008	Cufflinks	exon	NA	NA	GCS0008_31	3	CUFF.11203.39	TSS12913	NA	25.7457	20.3709	8.56635	95.681	144.59	13.228	23.7426	20.9885	14.6744	26.0593	7.33128	35.0924	10.2832	47.2957	11.8138	11.8807	104.783	415.671	124.749	48.0918	42.7447	415.671
chr1	56336852	56337131	280	+	GCS0008	Cufflinks	exon	NA	NA	GCS0008_31	4	CUFF.11203.39	TSS12913	NA	25.7457	20.3709	8.56635	95.681	144.59	13.228	23.7426	20.9885	14.6744	26.0593	7.33128	35.0924	10.2832	47.2957	11.8138	11.8807	104.783	415.671	124.749	48.0918	42.7447	415.671
chr1	56345066	56347715	2650	+	GCS0008	Cufflinks	exon	NA	NA	GCS0008_31	5	CUFF.11203.39	TSS12913	NA	25.7457	20.3709	8.56635	95.681	144.59	13.228	23.7426	20.9885	14.6744	26.0593	7.33128	35.0924	10.2832	47.2957	11.8138	11.8807	104.783	415.671	124.749	48.0918	42.7447	415.671
chr1	56332768	56334704	1937	+	GCS0008	Cufflinks	exon	NA	NA	GCS0008_32	1	CUFF.11203.40	TSS12914	NA	25.7457	20.3709	8.56635	95.681	144.59	13.228	23.7426	20.9885	14.6744	26.0593	7.33128	35.0924	10.2832	47.2957	11.8138	11.8807	104.783	415.671	124.749	48.0918	42.7447	415.671
chr1	56336162	56336249	88	+	GCS0008	Cufflinks	exon	NA	NA	GCS0008_32	2	CUFF.11203.40	TSS12914	NA	25.7457	20.3709	8.56635	95.681	144.59	13.228	23.7426	20.9885	14.6744	26.0593	7.33128	35.0924	10.2832	47.2957	11.8138	11.8807	104.783	415.671	124.749	48.0918	42.7447	415.671
chr1	56336852	56337131	280	+	GCS0008	Cufflinks	exon	NA	NA	GCS0008_32	3	CUFF.11203.40	TSS12914	NA	25.7457	20.3709	8.56635	95.681	144.59	13.228	23.7426	20.9885	14.6744	26.0593	7.33128	35.0924	10.2832	47.2957	11.8138	11.8807	104.783	415.671	124.749	48.0918	42.7447	415.671
chr1	56345066	56347715	2650	+	GCS0008	Cufflinks	exon	NA	NA	GCS0008_32	4	CUFF.11203.40	TSS12914	NA	25.7457	20.3709	8.56635	95.681	144.59	13.228	23.7426	20.9885	14.6744	26.0593	7.33128	35.0924	10.2832	47.2957	11.8138	11.8807	104.783	415.671	124.749	48.0918	42.7447	415.671
chr1	56341829	56344852	3024	+	GCS0008	Cufflinks	exon	NA	NA	GCS0008_33	1	CUFF.11203.43	TSS12915	NA	25.7457	20.3709	8.56635	95.681	144.59	13.228	23.7426	20.9885	14.6744	26.0593	7.33128	35.0924	10.2832	47.2957	11.8138	11.8807	104.783	415.671	124.749	48.0918	42.7447	415.671
chr1	56345066	56347715	2650	+	GCS0008	Cufflinks	exon	NA	NA	GCS0008_33	2	CUFF.11203.43	TSS12915	NA	25.7457	20.3709	8.56635	95.681	144.59	13.228	23.7426	20.9885	14.6744	26.0593	7.33128	35.0924	10.2832	47.2957	11.8138	11.8807	104.783	415.671	124.749	48.0918	42.7447	415.671
chr1	55796658	55797393	736	+	GCS0009	Cufflinks	exon	NA	NA	GCS0009_1	1	CUFF.11222.1	TSS12916	NA	0.382163	0.040987	0	0.427736	0.193509	0	0.711818	1.73852	0.373306	8.77334	0.847943	0	1.47225	0.382163	0.160588	1.10773	7.34096	0.197758	8.55854	0.160588	0.481279	8.77334
chr1	55808149	55808496	348	+	GCS0009	Cufflinks	exon	NA	NA	GCS0009_1	2	CUFF.11222.1	TSS12916	NA	0.382163	0.040987	0	0.427736	0.193509	0	0.711818	1.73852	0.373306	8.77334	0.847943	0	1.47225	0.382163	0.160588	1.10773	7.34096	0.197758	8.55854	0.160588	0.481279	8.77334
chr1	55797770	55801014	3245	+	GCS0010	Cufflinks	exon	NA	NA	GCS0010_1	1	CUFF.11223.2	TSS12917	NA	0.0598094	0.125779	0.0598094	0.039123	0.552873	0.173966	0.413405	1.21908	0.7372	2.53818	0.537952	0.210358	0.611415	0.214	0.106878	1.03638	6.4678	0.0762533	8.24763	0.298108	0.195834	8.24763
chr1	55801682	55801831	150	+	GCS0010	Cufflinks	exon	NA	NA	GCS0010_1	2	CUFF.11223.2	TSS12917	NA	0.0598094	0.125779	0.0598094	0.039123	0.552873	0.173966	0.413405	1.21908	0.7372	2.53818	0.537952	0.210358	0.611415	0.214	0.106878	1.03638	6.4678	0.0762533	8.24763	0.298108	0.195834	8.24763
chr1	55811994	55812083	90	+	GCS0011	Cufflinks	exon	NA	NA	GCS0011_1	1	CUFF.11227.1	TSS12921	NA	0.152208	0	0.275778	0	0.14693	0	0.286376	3.47441	2.39972	3.74758	0.412565	0.180436	0.924122	0.0210067	0	0.735472	6.18938	0.0727674	1.95732	0.300233	0.735472	6.18938
chr1	55812154	55813200	1047	+	GCS0011	Cufflinks	exon	NA	NA	GCS0011_1	2	CUFF.11227.1	TSS12921	NA	0.152208	0	0.275778	0	0.14693	0	0.286376	3.47441	2.39972	3.74758	0.412565	0.180436	0.924122	0.0210067	0	0.735472	6.18938	0.0727674	1.95732	0.300233	0.735472	6.18938
chr1	55826732	55827201	470	+	GCS0012	Cufflinks	exon	NA	NA	GCS0012_1	1	CUFF.11232.1	TSS12926	NA	0.315069	0.465195	0.104788	0.237419	4.17479	0.639733	0.64744	0.288178	0.586849	2.41797	0.64744	0.156948	1.03607	0.361764	0	0.740158	5.15441	0.337247	5.48902	0.374997	0.0996614	5.48902
chr1	55902787	55903605	819	+	GCS0012	Cufflinks	exon	NA	NA	GCS0012_1	2	CUFF.11232.1	TSS12926	NA	0.315069	0.465195	0.104788	0.237419	4.17479	0.639733	0.64744	0.288178	0.586849	2.41797	0.64744	0.156948	1.03607	0.361764	0	0.740158	5.15441	0.337247	5.48902	0.374997	0.0996614	5.48902
chr1	55827901	55834793	6893	+	GCS0013	Cufflinks	exon	NA	NA	GCS0013_1	1	CUFF.11233.1	TSS12927	NA	0.35007	0.411818	0.168177	0.233423	0.878129	0.3403	1.09426	1.21391	1.81144	3.28226	0.677352	0.513939	0.910851	0.394273	0.466705	1.25501	15.412	1.03584	11.6678	0.90736	0.910851	15.412
chr1	55834806	55837068	2263	+	GCS0013	Cufflinks	exon	NA	NA	GCS0013_1	2	CUFF.11233.1	TSS12927	NA	0.35007	0.411818	0.168177	0.233423	0.878129	0.3403	1.09426	1.21391	1.81144	3.28226	0.677352	0.513939	0.910851	0.394273	0.466705	1.25501	15.412	1.03584	11.6678	0.90736	0.910851	15.412
chr1	55837946	55840295	2350	+	GCS0014	Cufflinks	exon	NA	NA	GCS0014_1	1	CUFF.11235.1	TSS12929	NA	0.222154	0.251921	0.0956733	0	0.576778	0.492558	1.39301	1.44824	0.992988	4.00756	0.492558	0.138065	0.602233	0.144286	0.241854	0.757226	10.0122	0.412009	6.41642	1.01494	0.385603	10.0122
chr1	55841711	55842409	699	+	GCS0014	Cufflinks	exon	NA	NA	GCS0014_1	2	CUFF.11235.1	TSS12929	NA	0.222154	0.251921	0.0956733	0	0.576778	0.492558	1.39301	1.44824	0.992988	4.00756	0.492558	0.138065	0.602233	0.144286	0.241854	0.757226	10.0122	0.412009	6.41642	1.01494	0.385603	10.0122
chr1	55860512	55863636	3125	+	GCS0015	Cufflinks	exon	NA	NA	GCS0015_1	1	CUFF.11247.1	TSS12941	NA	0.239381	0.281422	0.119631	0	1.52736	0.457098	0.80913	1.73157	0.845179	3.64088	0.371311	0.214037	0.565732	0.170828	0.0830406	1.32907	9.62494	0.496665	4.05844	0.498316	0.376081	9.62494
chr1	55863795	55864293	499	+	GCS0015	Cufflinks	exon	NA	NA	GCS0015_1	2	CUFF.11247.1	TSS12941	NA	0.239381	0.281422	0.119631	0	1.52736	0.457098	0.80913	1.73157	0.845179	3.64088	0.371311	0.214037	0.565732	0.170828	0.0830406	1.32907	9.62494	0.496665	4.05844	0.498316	0.376081	9.62494
chr1	55880413	55880469	57	+	GCS0016	Cufflinks	exon	NA	NA	GCS0016_1	1	CUFF.11250.1	TSS12944	NA	0.143186	0.0898276	0.259431	0	4.13667	0.332852	0.861911	1.46295	1.43915	3.60091	0.0974836	0.215133	0.997927	0.498356	0.655821	1.11234	7.79374	0.217932	5.59132	0.516033	0.516033	7.79374
chr1	55903888	55905031	1144	+	GCS0016	Cufflinks	exon	NA	NA	GCS0016_1	2	CUFF.11250.1	TSS12944	NA	0.143186	0.0898276	0.259431	0	4.13667	0.332852	0.861911	1.46295	1.43915	3.60091	0.0974836	0.215133	0.997927	0.498356	0.655821	1.11234	7.79374	0.217932	5.59132	0.516033	0.516033	7.79374
chr1	55928945	55931884	2940	+	GCS0017	Cufflinks	exon	NA	NA	GCS0017_1	1	CUFF.11253.1	TSS12961	NA	1.07343	0.709391	0.132016	0.962952	4.61191	0.74037	1.12328	0.880929	0.834168	2.23588	0.648078	0.746091	0.739799	0.965481	0.893869	1.25932	9.888	1.58257	6.05078	0.601356	0.528938	9.888
chr1	55932049	55932255	207	+	GCS0017	Cufflinks	exon	NA	NA	GCS0017_1	2	CUFF.11253.1	TSS12961	NA	1.07343	0.709391	0.132016	0.962952	4.61191	0.74037	1.12328	0.880929	0.834168	2.23588	0.648078	0.746091	0.739799	0.965481	0.893869	1.25932	9.888	1.58257	6.05078	0.601356	0.528938	9.888
chr1	55932573	55936230	3658	+	GCS0017	Cufflinks	exon	NA	NA	GCS0017_1	3	CUFF.11253.1	TSS12961	NA	1.07343	0.709391	0.132016	0.962952	4.61191	0.74037	1.12328	0.880929	0.834168	2.23588	0.648078	0.746091	0.739799	0.965481	0.893869	1.25932	9.888	1.58257	6.05078	0.601356	0.528938	9.888
chr1	55944769	55944832	64	+	GCS0018	Cufflinks	exon	NA	NA	GCS0018_1	1	CUFF.11280.1	TSS12962	NA	1.37407	0.376539	0.0991864	0.0501833	2.49446	0.248677	1.04661	0.708809	1.61073	3.00047	0.529995	0.217182	0.650156	0.364325	0.228235	0.950011	8.50672	0.547356	4.44654	0.413153	0.26722	8.50672
chr1	55945367	55949648	4282	+	GCS0018	Cufflinks	exon	NA	NA	GCS0018_1	2	CUFF.11280.1	TSS12962	NA	1.37407	0.376539	0.0991864	0.0501833	2.49446	0.248677	1.04661	0.708809	1.61073	3.00047	0.529995	0.217182	0.650156	0.364325	0.228235	0.950011	8.50672	0.547356	4.44654	0.413153	0.26722	8.50672
chr1	55957151	55957173	23	+	GCS0019	Cufflinks	exon	NA	NA	GCS0019_1	1	CUFF.11206.1	TSS12968	NA	0.211324	0.091555	0.074108	0.0872939	3.26665	0.529628	0.714424	0.609119	0.31128	1.98337	0.395945	0.377787	1.23497	0.269195	0.291546	1.10011	6.02263	0.254503	2.9019	0.468205	0.267799	6.02263
chr1	55957186	55959712	2527	+	GCS0019	Cufflinks	exon	NA	NA	GCS0019_1	2	CUFF.11206.1	TSS12968	NA	0.211324	0.091555	0.074108	0.0872939	3.26665	0.529628	0.714424	0.609119	0.31128	1.98337	0.395945	0.377787	1.23497	0.269195	0.291546	1.10011	6.02263	0.254503	2.9019	0.468205	0.267799	6.02263
chr1	55967648	55973318	5671	+	GCS0020	Cufflinks	exon	NA	NA	GCS0020_1	1	CUFF.11302.1	TSS12970	NA	0.119901	0.127755	0.0977861	0.0286609	2.40581	0.190884	0.343236	0.430946	0.473373	1.46763	0.349619	0.231482	0.393747	0.163608	0.195854	0.690076	5.28141	0.580931	23.0895	0.362734	0.406156	23.0895
chr1	56022870	56026992	4123	+	GCS0020	Cufflinks	exon	NA	NA	GCS0020_1	2	CUFF.11302.1	TSS12970	NA	0.119901	0.127755	0.0977861	0.0286609	2.40581	0.190884	0.343236	0.430946	0.473373	1.46763	0.349619	0.231482	0.393747	0.163608	0.195854	0.690076	5.28141	0.580931	23.0895	0.362734	0.406156	23.0895
chr1	56038666	56038822	157	+	GCS0021	Cufflinks	exon	NA	NA	GCS0021_1	1	CUFF.11339.1	TSS12989	NA	0.0986459	0	0	0	1.22811	0	1.03096	0.658782	0	2.20018	0.248881	0	0.25213	0	0.767233	0	0.86903	0.929941	1.46762	0.232586	0.534457	2.20018
chr1	56039199	56039827	629	+	GCS0021	Cufflinks	exon	NA	NA	GCS0021_1	2	CUFF.11339.1	TSS12989	NA	0.0986459	0	0	0	1.22811	0	1.03096	0.658782	0	2.20018	0.248881	0	0.25213	0	0.767233	0	0.86903	0.929941	1.46762	0.232586	0.534457	2.20018
chr1	56039968	56042082	2115	+	GCS0022	Cufflinks	exon	NA	NA	GCS0022_1	1	CUFF.11340.1	TSS12990	NA	0.0294198	0.161249	0.162771	1.51614	1.91592	0.0951276	0.388957	0.520385	0.804041	1.00466	0.0212292	0.971078	0.497108	0.165074	0.622579	0.594612	2.45375	0.844847	6.78578	0.400964	0.370893	6.78578
chr1	56042776	56043010	235	+	GCS0022	Cufflinks	exon	NA	NA	GCS0022_1	2	CUFF.11340.1	TSS12990	NA	0.0294198	0.161249	0.162771	1.51614	1.91592	0.0951276	0.388957	0.520385	0.804041	1.00466	0.0212292	0.971078	0.497108	0.165074	0.622579	0.594612	2.45375	0.844847	6.78578	0.400964	0.370893	6.78578
chr1	56337844	56339821	1978	+	GCS0023	Cufflinks	exon	NA	NA	GCS0023_1	1	CUFF.11351.1	TSS12996	NA	0.383273	0.390597	0.153995	2.24863	4.60083	0.152556	1.71702	0.838104	0.838104	1.71702	0.259958	1.88201	1.48943	2.31414	0.841193	0.587927	2.55496	15.3635	0.895244	5.41107	0.912724	15.3635
chr1	56341252	56341750	499	+	GCS0023	Cufflinks	exon	NA	NA	GCS0023_1	2	CUFF.11351.1	TSS12996	NA	0.383273	0.390597	0.153995	2.24863	4.60083	0.152556	1.71702	0.838104	0.838104	1.71702	0.259958	1.88201	1.48943	2.31414	0.841193	0.587927	2.55496	15.3635	0.895244	5.41107	0.912724	15.3635
chr1	56380770	56383935	3166	+	GCS0024	Cufflinks	exon	NA	NA	GCS0024_1	1	CUFF.11403.1	TSS13023	NA	0.316132	0.441969	0.15015	1.74821	2.43017	0.0472081	0.868303	0.342771	0.448836	1.13777	0.264542	1.07876	1.11045	0.769292	0.0501004	0.117564	1.44029	3.62267	0.461238	3.0266	0.332468	3.62267
chr1	56400818	56400858	41	+	GCS0024	Cufflinks	exon	NA	NA	GCS0024_1	2	CUFF.11403.1	TSS13023	NA	0.316132	0.441969	0.15015	1.74821	2.43017	0.0472081	0.868303	0.342771	0.448836	1.13777	0.264542	1.07876	1.11045	0.769292	0.0501004	0.117564	1.44029	3.62267	0.461238	3.0266	0.332468	3.62267
chr1	56401869	56402392	524	+	GCS0025	Cufflinks	exon	NA	NA	GCS0025_1	1	CUFF.11413.1	TSS13034	NA	1.07118	0.229995	0	0	2.84803	0	1.22468	0	0.119979	2.60626	0	0	0	0	0	0	1.61888	0.338282	0	1.84109	0.275971	2.84803
chr1	56402527	56402545	19	+	GCS0025	Cufflinks	exon	NA	NA	GCS0025_1	2	CUFF.11413.1	TSS13034	NA	1.07118	0.229995	0	0	2.84803	0	1.22468	0	0.119979	2.60626	0	0	0	0	0	0	1.61888	0.338282	0	1.84109	0.275971	2.84803
chr1	61065936	61065966	31	+	GCS0026	Cufflinks	exon	NA	NA	GCS0026_1	1	CUFF.11115.1	TSS13110	NA	0.124104	0.884985	0	0.0640427	0	0.04802	0.27729	0	0	0	0	0.147121	1.52081	8.22084	0.568425	0.387071	0	0	0	0.124104	0	8.22084
chr1	61113423	61114758	1336	+	GCS0026	Cufflinks	exon	NA	NA	GCS0026_1	2	CUFF.11115.1	TSS13110	NA	0.124104	0.884985	0	0.0640427	0	0.04802	0.27729	0	0	0	0	0.147121	1.52081	8.22084	0.568425	0.387071	0	0	0	0.124104	0	8.22084
chr1	61073241	61075164	1924	+	GCS0027	Cufflinks	exon	NA	NA	GCS0027_1	1	CUFF.11160.1	TSS13112	NA	0.0327398	0.523292	0.209235	0	0.459445	0	0.523292	0	1.42306	0.181139	0.856791	0	0.179446	1.84656	0	0.24076	0.691557	0.0106537	0	0	0.278202	1.84656
chr1	61075905	61076104	200	+	GCS0027	Cufflinks	exon	NA	NA	GCS0027_1	2	CUFF.11160.1	TSS13112	NA	0.0327398	0.523292	0.209235	0	0.459445	0	0.523292	0	1.42306	0.181139	0.856791	0	0.179446	1.84656	0	0.24076	0.691557	0.0106537	0	0	0.278202	1.84656
chr1	69479186	69479310	125	+	GCS0028	Cufflinks	exon	NA	NA	GCS0028_1	2	CUFF.11744.3	TSS13411	NA	0.335576	0.780087	2.38562	1.02205	2.10344	0.460207	2.50998	1.64104	1.25384	0.335576	0.102702	0.309643	14.2255	5.67566	1.53701	0.19555	0	2.04799	0	0	1.00572	14.2255
chr1	69499922	69500009	88	+	GCS0028	Cufflinks	exon	NA	NA	GCS0028_1	3	CUFF.11744.3	TSS13411	NA	0.335576	0.780087	2.38562	1.02205	2.10344	0.460207	2.50998	1.64104	1.25384	0.335576	0.102702	0.309643	14.2255	5.67566	1.53701	0.19555	0	2.04799	0	0	1.00572	14.2255
chr1	69410914	69411746	833	+	GCS0028	Cufflinks	exon	NA	NA	GCS0028_2	1	CUFF.11744.4	TSS13412	NA	0.335576	0.780087	2.38562	1.02205	2.10344	0.460207	2.50998	1.64104	1.25384	0.335576	0.102702	0.309643	14.2255	5.67566	1.53701	0.19555	0	2.04799	0	0	1.00572	14.2255
chr1	69479186	69479310	125	+	GCS0028	Cufflinks	exon	NA	NA	GCS0028_2	2	CUFF.11744.4	TSS13412	NA	0.335576	0.780087	2.38562	1.02205	2.10344	0.460207	2.50998	1.64104	1.25384	0.335576	0.102702	0.309643	14.2255	5.67566	1.53701	0.19555	0	2.04799	0	0	1.00572	14.2255
chr1	69488810	69488893	84	+	GCS0028	Cufflinks	exon	NA	NA	GCS0028_2	3	CUFF.11744.4	TSS13412	NA	0.335576	0.780087	2.38562	1.02205	2.10344	0.460207	2.50998	1.64104	1.25384	0.335576	0.102702	0.309643	14.2255	5.67566	1.53701	0.19555	0	2.04799	0	0	1.00572	14.2255
chr1	69439703	69439768	66	+	GCS0028	Cufflinks	exon	NA	NA	GCS0028_3	1	CUFF.11744.5	TSS13413	NA	0.335576	0.780087	2.38562	1.02205	2.10344	0.460207	2.50998	1.64104	1.25384	0.335576	0.102702	0.309643	14.2255	5.67566	1.53701	0.19555	0	2.04799	0	0	1.00572	14.2255
chr1	69479186	69479310	125	+	GCS0028	Cufflinks	exon	NA	NA	GCS0028_3	2	CUFF.11744.5	TSS13413	NA	0.335576	0.780087	2.38562	1.02205	2.10344	0.460207	2.50998	1.64104	1.25384	0.335576	0.102702	0.309643	14.2255	5.67566	1.53701	0.19555	0	2.04799	0	0	1.00572	14.2255
chr1	69500092	69500125	34	+	GCS0028	Cufflinks	exon	NA	NA	GCS0028_3	3	CUFF.11744.5	TSS13413	NA	0.335576	0.780087	2.38562	1.02205	2.10344	0.460207	2.50998	1.64104	1.25384	0.335576	0.102702	0.309643	14.2255	5.67566	1.53701	0.19555	0	2.04799	0	0	1.00572	14.2255
chr1	69521389	69521730	342	+	GCS0029	Cufflinks	exon	NA	NA	GCS0029_1	1	CUFF.11773.1	TSS13421	NA	0.160825	1.72238	0.834745	1.53718	0.48629	0.533927	6.32574	2.65022	4.36474	0.377386	1.28554	5.30266	7.5092	4.90774	1.9708	0.257135	0.600903	55.2208	5.0551	4.16672	1.88683	55.2208
chr1	69554085	69554134	50	+	GCS0029	Cufflinks	exon	NA	NA	GCS0029_1	3	CUFF.11773.1	TSS13421	NA	0.160825	1.72238	0.834745	1.53718	0.48629	0.533927	6.32574	2.65022	4.36474	0.377386	1.28554	5.30266	7.5092	4.90774	1.9708	0.257135	0.600903	55.2208	5.0551	4.16672	1.88683	55.2208
chr1	69521389	69521730	342	+	GCS0029	Cufflinks	exon	NA	NA	GCS0029_2	1	CUFF.11773.2	TSS13421	NA	0.160825	1.72238	0.834745	1.53718	0.48629	0.533927	6.32574	2.65022	4.36474	0.377386	1.28554	5.30266	7.5092	4.90774	1.9708	0.257135	0.600903	55.2208	5.0551	4.16672	1.88683	55.2208
chr1	69634035	69634112	78	+	GCS0029	Cufflinks	exon	NA	NA	GCS0029_2	2	CUFF.11773.2	TSS13421	NA	0.160825	1.72238	0.834745	1.53718	0.48629	0.533927	6.32574	2.65022	4.36474	0.377386	1.28554	5.30266	7.5092	4.90774	1.9708	0.257135	0.600903	55.2208	5.0551	4.16672	1.88683	55.2208
chr1	69634715	69634780	66	+	GCS0029	Cufflinks	exon	NA	NA	GCS0029_2	3	CUFF.11773.2	TSS13421	NA	0.160825	1.72238	0.834745	1.53718	0.48629	0.533927	6.32574	2.65022	4.36474	0.377386	1.28554	5.30266	7.5092	4.90774	1.9708	0.257135	0.600903	55.2208	5.0551	4.16672	1.88683	55.2208
chr1	69521389	69521730	342	+	GCS0029	Cufflinks	exon	NA	NA	GCS0029_3	1	CUFF.11773.4	TSS13421	NA	0.160825	1.72238	0.834745	1.53718	0.48629	0.533927	6.32574	2.65022	4.36474	0.377386	1.28554	5.30266	7.5092	4.90774	1.9708	0.257135	0.600903	55.2208	5.0551	4.16672	1.88683	55.2208
chr1	69655311	69655597	287	+	GCS0029	Cufflinks	exon	NA	NA	GCS0029_3	3	CUFF.11773.4	TSS13421	NA	0.160825	1.72238	0.834745	1.53718	0.48629	0.533927	6.32574	2.65022	4.36474	0.377386	1.28554	5.30266	7.5092	4.90774	1.9708	0.257135	0.600903	55.2208	5.0551	4.16672	1.88683	55.2208
chr1	69521389	69521730	342	+	GCS0029	Cufflinks	exon	NA	NA	GCS0029_4	1	CUFF.11773.3	TSS13421	NA	0.160825	1.72238	0.834745	1.53718	0.48629	0.533927	6.32574	2.65022	4.36474	0.377386	1.28554	5.30266	7.5092	4.90774	1.9708	0.257135	0.600903	55.2208	5.0551	4.16672	1.88683	55.2208
chr1	69655311	69655597	287	+	GCS0029	Cufflinks	exon	NA	NA	GCS0029_4	2	CUFF.11773.3	TSS13421	NA	0.160825	1.72238	0.834745	1.53718	0.48629	0.533927	6.32574	2.65022	4.36474	0.377386	1.28554	5.30266	7.5092	4.90774	1.9708	0.257135	0.600903	55.2208	5.0551	4.16672	1.88683	55.2208
chr1	69521389	69521730	342	+	GCS0029	Cufflinks	exon	NA	NA	GCS0029_5	1	CUFF.11773.6	TSS13421	NA	0.160825	1.72238	0.834745	1.53718	0.48629	0.533927	6.32574	2.65022	4.36474	0.377386	1.28554	5.30266	7.5092	4.90774	1.9708	0.257135	0.600903	55.2208	5.0551	4.16672	1.88683	55.2208
chr1	69548960	69549013	54	+	GCS0029	Cufflinks	exon	NA	NA	GCS0029_5	2	CUFF.11773.6	TSS13421	NA	0.160825	1.72238	0.834745	1.53718	0.48629	0.533927	6.32574	2.65022	4.36474	0.377386	1.28554	5.30266	7.5092	4.90774	1.9708	0.257135	0.600903	55.2208	5.0551	4.16672	1.88683	55.2208
chr1	69662860	69662962	103	+	GCS0029	Cufflinks	exon	NA	NA	GCS0029_5	5	CUFF.11773.6	TSS13421	NA	0.160825	1.72238	0.834745	1.53718	0.48629	0.533927	6.32574	2.65022	4.36474	0.377386	1.28554	5.30266	7.5092	4.90774	1.9708	0.257135	0.600903	55.2208	5.0551	4.16672	1.88683	55.2208
chr1	69666307	69666555	249	+	GCS0029	Cufflinks	exon	NA	NA	GCS0029_5	6	CUFF.11773.6	TSS13421	NA	0.160825	1.72238	0.834745	1.53718	0.48629	0.533927	6.32574	2.65022	4.36474	0.377386	1.28554	5.30266	7.5092	4.90774	1.9708	0.257135	0.600903	55.2208	5.0551	4.16672	1.88683	55.2208
chr1	69673994	69674102	109	+	GCS0029	Cufflinks	exon	NA	NA	GCS0029_5	7	CUFF.11773.6	TSS13421	NA	0.160825	1.72238	0.834745	1.53718	0.48629	0.533927	6.32574	2.65022	4.36474	0.377386	1.28554	5.30266	7.5092	4.90774	1.9708	0.257135	0.600903	55.2208	5.0551	4.16672	1.88683	55.2208
chr1	69680067	69680242	176	+	GCS0029	Cufflinks	exon	NA	NA	GCS0029_5	8	CUFF.11773.6	TSS13421	NA	0.160825	1.72238	0.834745	1.53718	0.48629	0.533927	6.32574	2.65022	4.36474	0.377386	1.28554	5.30266	7.5092	4.90774	1.9708	0.257135	0.600903	55.2208	5.0551	4.16672	1.88683	55.2208
chr1	69684047	69684143	97	+	GCS0029	Cufflinks	exon	NA	NA	GCS0029_5	9	CUFF.11773.6	TSS13421	NA	0.160825	1.72238	0.834745	1.53718	0.48629	0.533927	6.32574	2.65022	4.36474	0.377386	1.28554	5.30266	7.5092	4.90774	1.9708	0.257135	0.600903	55.2208	5.0551	4.16672	1.88683	55.2208
chr1	69521389	69521730	342	+	GCS0029	Cufflinks	exon	NA	NA	GCS0029_6	1	CUFF.11773.5	TSS13421	NA	0.160825	1.72238	0.834745	1.53718	0.48629	0.533927	6.32574	2.65022	4.36474	0.377386	1.28554	5.30266	7.5092	4.90774	1.9708	0.257135	0.600903	55.2208	5.0551	4.16672	1.88683	55.2208
chr1	69662860	69662962	103	+	GCS0029	Cufflinks	exon	NA	NA	GCS0029_6	4	CUFF.11773.5	TSS13421	NA	0.160825	1.72238	0.834745	1.53718	0.48629	0.533927	6.32574	2.65022	4.36474	0.377386	1.28554	5.30266	7.5092	4.90774	1.9708	0.257135	0.600903	55.2208	5.0551	4.16672	1.88683	55.2208
chr1	69666307	69666555	249	+	GCS0029	Cufflinks	exon	NA	NA	GCS0029_6	5	CUFF.11773.5	TSS13421	NA	0.160825	1.72238	0.834745	1.53718	0.48629	0.533927	6.32574	2.65022	4.36474	0.377386	1.28554	5.30266	7.5092	4.90774	1.9708	0.257135	0.600903	55.2208	5.0551	4.16672	1.88683	55.2208
chr1	69673994	69674102	109	+	GCS0029	Cufflinks	exon	NA	NA	GCS0029_6	6	CUFF.11773.5	TSS13421	NA	0.160825	1.72238	0.834745	1.53718	0.48629	0.533927	6.32574	2.65022	4.36474	0.377386	1.28554	5.30266	7.5092	4.90774	1.9708	0.257135	0.600903	55.2208	5.0551	4.16672	1.88683	55.2208
chr1	69680067	69680242	176	+	GCS0029	Cufflinks	exon	NA	NA	GCS0029_6	7	CUFF.11773.5	TSS13421	NA	0.160825	1.72238	0.834745	1.53718	0.48629	0.533927	6.32574	2.65022	4.36474	0.377386	1.28554	5.30266	7.5092	4.90774	1.9708	0.257135	0.600903	55.2208	5.0551	4.16672	1.88683	55.2208
chr1	69684047	69684143	97	+	GCS0029	Cufflinks	exon	NA	NA	GCS0029_6	8	CUFF.11773.5	TSS13421	NA	0.160825	1.72238	0.834745	1.53718	0.48629	0.533927	6.32574	2.65022	4.36474	0.377386	1.28554	5.30266	7.5092	4.90774	1.9708	0.257135	0.600903	55.2208	5.0551	4.16672	1.88683	55.2208
chr1	69546515	69546598	84	+	GCS0029	Cufflinks	exon	NA	NA	GCS0029_7	1	CUFF.11773.8	TSS13423	NA	0.160825	1.72238	0.834745	1.53718	0.48629	0.533927	6.32574	2.65022	4.36474	0.377386	1.28554	5.30266	7.5092	4.90774	1.9708	0.257135	0.600903	55.2208	5.0551	4.16672	1.88683	55.2208
chr1	69662860	69662962	103	+	GCS0029	Cufflinks	exon	NA	NA	GCS0029_7	4	CUFF.11773.8	TSS13423	NA	0.160825	1.72238	0.834745	1.53718	0.48629	0.533927	6.32574	2.65022	4.36474	0.377386	1.28554	5.30266	7.5092	4.90774	1.9708	0.257135	0.600903	55.2208	5.0551	4.16672	1.88683	55.2208
chr1	69666307	69666555	249	+	GCS0029	Cufflinks	exon	NA	NA	GCS0029_7	5	CUFF.11773.8	TSS13423	NA	0.160825	1.72238	0.834745	1.53718	0.48629	0.533927	6.32574	2.65022	4.36474	0.377386	1.28554	5.30266	7.5092	4.90774	1.9708	0.257135	0.600903	55.2208	5.0551	4.16672	1.88683	55.2208
chr1	69673994	69674102	109	+	GCS0029	Cufflinks	exon	NA	NA	GCS0029_7	6	CUFF.11773.8	TSS13423	NA	0.160825	1.72238	0.834745	1.53718	0.48629	0.533927	6.32574	2.65022	4.36474	0.377386	1.28554	5.30266	7.5092	4.90774	1.9708	0.257135	0.600903	55.2208	5.0551	4.16672	1.88683	55.2208
chr1	69680067	69680242	176	+	GCS0029	Cufflinks	exon	NA	NA	GCS0029_7	7	CUFF.11773.8	TSS13423	NA	0.160825	1.72238	0.834745	1.53718	0.48629	0.533927	6.32574	2.65022	4.36474	0.377386	1.28554	5.30266	7.5092	4.90774	1.9708	0.257135	0.600903	55.2208	5.0551	4.16672	1.88683	55.2208
chr1	69684047	69684143	97	+	GCS0029	Cufflinks	exon	NA	NA	GCS0029_7	8	CUFF.11773.8	TSS13423	NA	0.160825	1.72238	0.834745	1.53718	0.48629	0.533927	6.32574	2.65022	4.36474	0.377386	1.28554	5.30266	7.5092	4.90774	1.9708	0.257135	0.600903	55.2208	5.0551	4.16672	1.88683	55.2208
chr1	69548958	69549013	56	+	GCS0029	Cufflinks	exon	NA	NA	GCS0029_8	1	CUFF.11773.9	TSS13424	NA	0.160825	1.72238	0.834745	1.53718	0.48629	0.533927	6.32574	2.65022	4.36474	0.377386	1.28554	5.30266	7.5092	4.90774	1.9708	0.257135	0.600903	55.2208	5.0551	4.16672	1.88683	55.2208
chr1	69554085	69554134	50	+	GCS0029	Cufflinks	exon	NA	NA	GCS0029_8	3	CUFF.11773.9	TSS13424	NA	0.160825	1.72238	0.834745	1.53718	0.48629	0.533927	6.32574	2.65022	4.36474	0.377386	1.28554	5.30266	7.5092	4.90774	1.9708	0.257135	0.600903	55.2208	5.0551	4.16672	1.88683	55.2208
chr1	69600279	69600441	163	+	GCS0029	Cufflinks	exon	NA	NA	GCS0029_9	1	CUFF.11773.10	TSS13425	NA	0.160825	1.72238	0.834745	1.53718	0.48629	0.533927	6.32574	2.65022	4.36474	0.377386	1.28554	5.30266	7.5092	4.90774	1.9708	0.257135	0.600903	55.2208	5.0551	4.16672	1.88683	55.2208
chr1	69648440	69648544	105	+	GCS0029	Cufflinks	exon	NA	NA	GCS0029_9	2	CUFF.11773.10	TSS13425	NA	0.160825	1.72238	0.834745	1.53718	0.48629	0.533927	6.32574	2.65022	4.36474	0.377386	1.28554	5.30266	7.5092	4.90774	1.9708	0.257135	0.600903	55.2208	5.0551	4.16672	1.88683	55.2208
chr1	69655311	69655597	287	+	GCS0029	Cufflinks	exon	NA	NA	GCS0029_9	3	CUFF.11773.10	TSS13425	NA	0.160825	1.72238	0.834745	1.53718	0.48629	0.533927	6.32574	2.65022	4.36474	0.377386	1.28554	5.30266	7.5092	4.90774	1.9708	0.257135	0.600903	55.2208	5.0551	4.16672	1.88683	55.2208
chr1	69636932	69636962	31	+	GCS0029	Cufflinks	exon	NA	NA	GCS0029_10	1	CUFF.11773.11	TSS13426	NA	0.160825	1.72238	0.834745	1.53718	0.48629	0.533927	6.32574	2.65022	4.36474	0.377386	1.28554	5.30266	7.5092	4.90774	1.9708	0.257135	0.600903	55.2208	5.0551	4.16672	1.88683	55.2208
chr1	69655311	69655597	287	+	GCS0029	Cufflinks	exon	NA	NA	GCS0029_10	2	CUFF.11773.11	TSS13426	NA	0.160825	1.72238	0.834745	1.53718	0.48629	0.533927	6.32574	2.65022	4.36474	0.377386	1.28554	5.30266	7.5092	4.90774	1.9708	0.257135	0.600903	55.2208	5.0551	4.16672	1.88683	55.2208
chr1	69662814	69662962	149	+	GCS0029	Cufflinks	exon	NA	NA	GCS0029_11	1	CUFF.11773.12	TSS13427	NA	0.160825	1.72238	0.834745	1.53718	0.48629	0.533927	6.32574	2.65022	4.36474	0.377386	1.28554	5.30266	7.5092	4.90774	1.9708	0.257135	0.600903	55.2208	5.0551	4.16672	1.88683	55.2208
chr1	69684047	69684143	97	+	GCS0029	Cufflinks	exon	NA	NA	GCS0029_11	2	CUFF.11773.12	TSS13427	NA	0.160825	1.72238	0.834745	1.53718	0.48629	0.533927	6.32574	2.65022	4.36474	0.377386	1.28554	5.30266	7.5092	4.90774	1.9708	0.257135	0.600903	55.2208	5.0551	4.16672	1.88683	55.2208
chr1	69663606	69663882	277	+	GCS0029	Cufflinks	exon	NA	NA	GCS0029_12	1	CUFF.11773.13	TSS13428	NA	0.160825	1.72238	0.834745	1.53718	0.48629	0.533927	6.32574	2.65022	4.36474	0.377386	1.28554	5.30266	7.5092	4.90774	1.9708	0.257135	0.600903	55.2208	5.0551	4.16672	1.88683	55.2208
chr1	69664912	69666555	1644	+	GCS0029	Cufflinks	exon	NA	NA	GCS0029_12	2	CUFF.11773.13	TSS13428	NA	0.160825	1.72238	0.834745	1.53718	0.48629	0.533927	6.32574	2.65022	4.36474	0.377386	1.28554	5.30266	7.5092	4.90774	1.9708	0.257135	0.600903	55.2208	5.0551	4.16672	1.88683	55.2208
chr1	69673994	69674102	109	+	GCS0029	Cufflinks	exon	NA	NA	GCS0029_12	3	CUFF.11773.13	TSS13428	NA	0.160825	1.72238	0.834745	1.53718	0.48629	0.533927	6.32574	2.65022	4.36474	0.377386	1.28554	5.30266	7.5092	4.90774	1.9708	0.257135	0.600903	55.2208	5.0551	4.16672	1.88683	55.2208
chr1	69680067	69680242	176	+	GCS0029	Cufflinks	exon	NA	NA	GCS0029_12	4	CUFF.11773.13	TSS13428	NA	0.160825	1.72238	0.834745	1.53718	0.48629	0.533927	6.32574	2.65022	4.36474	0.377386	1.28554	5.30266	7.5092	4.90774	1.9708	0.257135	0.600903	55.2208	5.0551	4.16672	1.88683	55.2208
chr1	69684047	69684143	97	+	GCS0029	Cufflinks	exon	NA	NA	GCS0029_12	5	CUFF.11773.13	TSS13428	NA	0.160825	1.72238	0.834745	1.53718	0.48629	0.533927	6.32574	2.65022	4.36474	0.377386	1.28554	5.30266	7.5092	4.90774	1.9708	0.257135	0.600903	55.2208	5.0551	4.16672	1.88683	55.2208
chr1	69664792	69666555	1764	+	GCS0029	Cufflinks	exon	NA	NA	GCS0029_13	1	CUFF.11773.14	TSS13429	NA	0.160825	1.72238	0.834745	1.53718	0.48629	0.533927	6.32574	2.65022	4.36474	0.377386	1.28554	5.30266	7.5092	4.90774	1.9708	0.257135	0.600903	55.2208	5.0551	4.16672	1.88683	55.2208
chr1	69673994	69674658	665	+	GCS0029	Cufflinks	exon	NA	NA	GCS0029_13	2	CUFF.11773.14	TSS13429	NA	0.160825	1.72238	0.834745	1.53718	0.48629	0.533927	6.32574	2.65022	4.36474	0.377386	1.28554	5.30266	7.5092	4.90774	1.9708	0.257135	0.600903	55.2208	5.0551	4.16672	1.88683	55.2208
chr1	69665203	69666555	1353	+	GCS0029	Cufflinks	exon	NA	NA	GCS0029_14	1	CUFF.11773.15	TSS13430	NA	0.160825	1.72238	0.834745	1.53718	0.48629	0.533927	6.32574	2.65022	4.36474	0.377386	1.28554	5.30266	7.5092	4.90774	1.9708	0.257135	0.600903	55.2208	5.0551	4.16672	1.88683	55.2208
chr1	69673994	69674102	109	+	GCS0029	Cufflinks	exon	NA	NA	GCS0029_14	2	CUFF.11773.15	TSS13430	NA	0.160825	1.72238	0.834745	1.53718	0.48629	0.533927	6.32574	2.65022	4.36474	0.377386	1.28554	5.30266	7.5092	4.90774	1.9708	0.257135	0.600903	55.2208	5.0551	4.16672	1.88683	55.2208
chr1	69674769	69675269	501	+	GCS0029	Cufflinks	exon	NA	NA	GCS0029_14	3	CUFF.11773.15	TSS13430	NA	0.160825	1.72238	0.834745	1.53718	0.48629	0.533927	6.32574	2.65022	4.36474	0.377386	1.28554	5.30266	7.5092	4.90774	1.9708	0.257135	0.600903	55.2208	5.0551	4.16672	1.88683	55.2208
chr1	69669797	69669853	57	+	GCS0029	Cufflinks	exon	NA	NA	GCS0029_15	1	CUFF.11773.16	TSS13431	NA	0.160825	1.72238	0.834745	1.53718	0.48629	0.533927	6.32574	2.65022	4.36474	0.377386	1.28554	5.30266	7.5092	4.90774	1.9708	0.257135	0.600903	55.2208	5.0551	4.16672	1.88683	55.2208
chr1	69680067	69680319	253	+	GCS0029	Cufflinks	exon	NA	NA	GCS0029_15	2	CUFF.11773.16	TSS13431	NA	0.160825	1.72238	0.834745	1.53718	0.48629	0.533927	6.32574	2.65022	4.36474	0.377386	1.28554	5.30266	7.5092	4.90774	1.9708	0.257135	0.600903	55.2208	5.0551	4.16672	1.88683	55.2208
chr1	69660462	69661536	1075	+	GCS0030	Cufflinks	exon	NA	NA	GCS0030_1	1	CUFF.11775.1	TSS13433	NA	0.0388276	0.0574323	0.16587	0	0.110315	0.0354226	1.42055	0.991088	0.784756	0	0.0623272	0.404253	1.61703	0.773447	0.24142	0	0.117394	2.3491	0.911459	0.741954	0	2.3491
[truncated: 21,393 more rows]

[truncated: 6 more sheets: S3.transcript_annotation, S4.Verified_transcripts, S5.Independent_funct_validation, S6.melanoma_transcripts, S7.melanoma_verifications, S8.samples]
